# Supplementary material for: Early life fecal microbiota transplantation enhances fermentation potential by changing the microbial profiles in broiler chickens
Source: Poult Sci. 2025 Dec 2;105(1):106189. doi: 10.1016/j.psj.2025.106189 (PMC12757631; doi:10.1016/j.psj.2025.106189)
Supplement: Supplementary file 1 [file mmc1.xlsx]

## Sheet: S1
Table S1: Composition and nutrient level of the basal diet
Ingredients	Percentage %
Maize	30
Wheat	31.451
Soybean meal	23.732
Sunflower meal	4.76
DDGS (corn)	5
Soybean oil	2
Limestone	1.253
Monocalcium phosphate	0.441
Sodium chloride	0.203
Sodium bicarbonate	0.136
Calcium propionate	0.4
Betaine 96%	0.052
L-Lysine	0.204
L-Threonine	0.009
DL-Methionine	0.17
1Premix	0.15
Chemical composition
Metabolizable energy MJ/kg	11.335
Electrolyte balance meq/kg	229.919
Crude protein %	20
Crude fat %	5.0958
Crude fiber %	3.517
Crude ash %	5.4796
Starch %	39.5663
NDF %	12.1628
Moisture %	11.1954
Total sugars %	4.1035
Digestible lysine %	0.95
Total phosphorus %	0.5005
Calcium %	0.8
Available phosphorus %	0.32
Sodium %	0.14
Chloride %	0.22
Potassium %	0.9
Linoleic acid %	2.3166
Lysine %	1.1002
Methionine/lysine	0.455
Met + Cys/lysine	0.726
1Provided per kg feed: Vit A 10.0 IU, Vitamin D3 2750 IU, 25-hydroxycholecalciferol 0.06 mg, 25 Vitamin E 90 mg, Copper (Cu) 15 mg, Iron (Fe) 15 mg, Manganese (Mn) 85 mg, Zinc (Zn) 50 mg, Iodine (I) 2 mg, 26 Selenium (Se) 0.4 mg.

## Sheet: S2
Table S2: Relative abundance of microbiota at the genus level during in vitro donor fermentation (%)
Fermentation of inulin
genus	Broiler	Laying hen	Broiler breeder
Enterococcus	56.4382	51.9081	56.763
Lactobacillus	5.84558	11.11	7.32977
Bacteroides	0	1.23478	10.8137
Streptococcus	21.704	9.8054	2.38565
Escherichia-Shigella	5.85848	0.799106	3.20074
Fusobacterium	0.594967	0.36161	1.30884
Bifidobacterium	3.91325	11.9117	4.7598
Romboutsia	2.44456	0.359356	0.310505
Butyricicoccus	0.00269853	0.0660928	5.41482
Corynebacterium	0.627306	0.225585	0.721561
Brachybacterium	0.151239	0.508562	0.701445
under_1%	2.41975	11.7097	6.29015
Fermentation of citrus pectin
genus	Broiler	Laying hen	Broiler breeder
Enterococcus	42.529	22.6006	42.1925
Lactobacillus	19.0744	23.7035	10.0057
Bacteroides	0	20.5203	25.3805
Streptococcus	14.4288	2.60813	1.21495
Escherichia-Shigella	13.8789	1.4098	3.06255
Fusobacterium	0	7.44939	4.34582
Bifidobacterium	2.97045	1.40788	0.617414
Romboutsia	2.02889	0.550879	0.221903
Butyricicoccus	0.0026492	0.3451	4.53305
Corynebacterium	0.613225	0.320749	0.79124
Brachybacterium	0.13467	0.81337	0.484534
under_1%	4.33904	18.2704	7.14989

## Sheet: S3
Table S3.1: Relative abundance of microbiota at the phylum level in recipients (%)						Table S3.2: Relative abundance of microbiota at the genus level in recipients (%)
phylum	CON	FMT1	FMT2	FMT3		genus	CON	FMT1	FMT2	FMT3
D5						D5
Firmicutes	75.1193	85.8279	38.8486	61.4637		Bacteroides	13.442	8.26409	23.6866	18.5932
Bacteroidota	15.2743	11.1513	41.4695	30.038		Lactobacillus	18.8727	7.96355	4.06406	19.7183
Actinobacteriota	2.00819	1.87974	9.91773	4.27868		Faecalibacterium	1.20888	24.7711	4.08632	3.10535
Proteobacteria	5.93046	0.369932	2.65009	1.78163		unclassified Lachnospiraceae	9.73707	8.59302	5.20476	6.19931
Deferribacterota	1.66462	0	2.8747	2.05116		[Ruminococcus]_torques_group	8.88284	8.80421	7.246	7.6348
Cyanobacteria	0.00151089	0.202283	0.157985	0.0125491		Rikenellaceae_RC9_gut_group	1.07689	0.00171374	7.03744	7.40604
Spirochaetota	0	0	2.45806	0.00750399		Butyricicoccus	2.1909	7.50891	1.6649	3.24257
Desulfobacterota	0.000292402	0.567837	1.11892	0.0646166		unclassified Bacteroidales	0.00509925	0	1.86756	0.450462
Campilobacterota	0.000377722	0	0.0492546	0.0050602		uncultured	1.06217	2.60782	1.69834	1.78195
Verrucomicrobiota	0.000566583	0.00102433	0.00498903	0.00848579		Subdoligranulum	1.51653	5.30211	1.46295	2.19955
Elusimicrobiota	0	0	0.251807	0.000781922		Blautia	1.61797	1.75441	0.794836	0.806773
others	0.000381061	0	0.198354	0.287826		Erysipelatoclostridium	4.59811	2.76071	0.652652	2.02729
D7						Olsenella	0.0556801	0	3.50571	1.76404
Firmicutes	83.9452	75.4155	42.1037	62.9695		Escherichia-Shigella	3.75694	0.365832	0.184791	0.548776
Bacteroidota	9.85449	17.1247	39.3129	30.296		Mucispirillum	1.66462	0	2.8747	2.05116
Actinobacteriota	0.514856	0.867905	7.04993	2.80463		Clostridia_vadinBB60_group	1.69256	0.796787	0.653479	1.32897
Proteobacteria	5.15389	3.72144	3.12224	1.8498		unclassified Oscillospiraceae	0.82182	1.47752	0.605404	0.95448
Deferribacterota	0	0.760949	2.79742	1.78174		Fournierella	0.298168	1.12188	1.05576	0.637277
Cyanobacteria	0.0211228	0.371875	0.911108	0.0973127		under_1%	27.4991	17.9063	31.6537	19.5497
Spirochaetota	0.00125426	0.334535	2.46553	0.00326805		D7
Desulfobacterota	0.000522977	0.744597	1.25615	0.111142		Bacteroides	8.98337	9.03223	16.56	19.5801
Campilobacterota	0.000565985	0.22955	0.119683	0.0213499		Lactobacillus	8.40251	7.52883	5.91567	13.7351
Verrucomicrobiota	0.0185828	0.084103	0.00975389	0.00461544		Faecalibacterium	1.20907	12.7063	6.57096	7.31849
Elusimicrobiota	0	0.223675	0.556844	0.00329496		unclassified Lachnospiraceae	14.8904	9.57136	4.87643	4.45839
others	0.48956	0.121124	0.294786	0.057342		[Ruminococcus]_torques_group	12.3131	5.29919	3.79475	4.79063
D14						Rikenellaceae_RC9_gut_group	0.00124519	2.00763	10.3685	6.79222
Firmicutes	71.9778	65.9511	43.7167	44.3678		Butyricicoccus	3.63411	6.53713	2.39777	6.16476
Bacteroidota	19.2397	29.2581	41.2441	42.7067		unclassified Bacteroidales	0.000311299	0.518062	3.56291	0.0853836
Actinobacteriota	3.58707	0.291726	4.48553	5.47361		uncultured	2.18034	4.63134	1.40016	2.64357
Proteobacteria	2.94873	1.46106	2.57867	2.6265		Subdoligranulum	3.20873	3.73187	1.0319	2.04253
Deferribacterota	0.115548	0	1.88561	1.04268		Blautia	3.71071	2.37101	0.879672	0.67042
Cyanobacteria	0.943915	1.17234	2.3912	1.30707		Erysipelatoclostridium	5.35472	0.89878	0.33492	1.12054
Spirochaetota	0.0366235	0	1.36153	0.0901227		Olsenella	0.000377515	0.311996	2.64266	1.07015
Desulfobacterota	0.278328	0.483695	1.05441	0.4726		Escherichia-Shigella	4.59069	3.44318	0.00991059	0.138655
Campilobacterota	0.653538	0.723752	0.526553	0.556483		Mucispirillum	0	0.760949	2.79742	1.78174
Verrucomicrobiota	0.00231004	0.641652	0.214913	0.868346		Clostridia_vadinBB60_group	1.38922	1.09953	0.949198	0.906468
Elusimicrobiota	0.00584402	0	0.191373	0.0205917		unclassified Oscillospiraceae	2.49605	1.3232	0.479005	1.77971
others	0.210557	0.0165034	0.349434	0.467476		Fournierella	1.36553	3.28052	0.91332	2.2852
						under_1%	26.2695	24.9469	34.5149	22.636
						D14
						Bacteroides	15.8145	18.4863	13.6221	13.5545
						Lactobacillus	12.2678	8.90706	4.7215	3.37722
						Faecalibacterium	9.96172	13.4413	9.66647	10.5207
						unclassified Lachnospiraceae	8.8918	7.73403	3.38352	4.38758
						[Ruminococcus]_torques_group	3.7747	3.65632	1.80172	3.32715
						Rikenellaceae_RC9_gut_group	0.176735	8.41028	9.48961	10.7283
						Butyricicoccus	4.28426	3.30128	0.79007	1.96445
						unclassified Bacteroidales	0.4441	0	9.92973	15.1437
						uncultured	3.56829	3.48313	2.05002	1.82659
						Subdoligranulum	1.27257	0.792284	0.590458	1.47774
						Blautia	4.62235	3.5817	1.28471	2.37341
						Erysipelatoclostridium	1.45576	0.753454	0.180417	0.290333
						Olsenella	1.95908	0	2.13336	2.98269
						Escherichia-Shigella	0.990746	0.357431	0.647023	0.371502
						Mucispirillum	0.115548	0	1.88561	1.04268
						Clostridia_vadinBB60_group	1.00599	1.44392	1.80749	0.946462
						unclassified Oscillospiraceae	1.58612	1.1322	0.512292	0.617056
						Fournierella	0.863835	0.373041	0.363711	0.256683
						under_1%	26.9442	24.1463	35.1402	24.8113

## Sheet: S4
Table S4: Pairwise comparisons of PCoA results for metabolic pathways associated with cecal microbiota
Pairs	R2	P.value	P.adjusted
D5
CON vs FMT1	0.26	0.004	0.024
CON vs FMT2	0.368	0.001	0.006
CON vs FMT3	0.141	0.046	0.276
FMT1 vs FMT2	0.649	0.001	0.006
FMT1 vs FMT3	0.44	0.001	0.006
FMT2 vs FMT3	0.26	0.008	0.048
D7
CON vs FMT1	0.137	0.025	0.15
CON vs FMT2	0.594	0.001	0.006
CON vs FMT3	0.474	0.001	0.006
FMT1 vs FMT2	0.497	0.001	0.006
FMT1 vs FMT3	0.334	0.001	0.006
FMT2 vs FMT3	0.396	0.001	0.006
D14
CON vs FMT1	0.282	0.001	0.006
CON vs FMT2	0.508	0.001	0.006
CON vs FMT3	0.512	0.001	0.006
FMT1 vs FMT2	0.404	0.001	0.006
FMT1 vs FMT3	0.31	0.001	0.006
FMT2 vs FMT3	0.148	0.008	0.048

## Sheet: S5
Table S5.1: Secondary metabolic pathways predicted using the MetaCyc database as a reference on D5 (%)								Table S5.2: Pairwise comparisons of secondary metabolic pathways predicted via the MetaCyc database on D5 (%)
L2_pathway	Mean_CON	Mean_FMT1	Mean_FMT2	Mean_FMT3	Kruskal_P value	Adjusted_P value		L2_pathway	Comparison	Z	Raw_P value	Adjusted P value
superpathway of D-glucarate and D-galactarate degradation	0.0322465	0.00461556	0.000158196	0.00411542	0	0		1,5-anhydrofructose degradation	CON - FMT3	-1.41421	0.157299	0.314598
Photosynthesis	0	0	0.00120631	0.012159	0	0		1,5-anhydrofructose degradation	FMT1 - FMT3	-1.41421	0.157299	0.471898
Nucleoside and Nucleotide Degradation	3.40748	3.39268	2.46699	2.57505	0	0.0001		1,5-anhydrofructose degradation	FMT2 - FMT3	-1.41421	0.157299	0.943795
Inorganic Nutrient Metabolism	0.318032	0.669449	0.681954	0.553812	0	0.0001		1,5-anhydrofructose degradation	CON - FMT1	0	1	1
superpathway of hexuronide and hexuronate degradation	0.256794	0.216452	0.110196	0.165239	0	0.0001		1,5-anhydrofructose degradation	CON - FMT2	0	1	1
Alcohol Degradation	0.0527184	0.00835732	0.00745711	0.0219021	0	0.0001		1,5-anhydrofructose degradation	FMT1 - FMT2	0	1	1
adenosylcobalamin biosynthesis I (anaerobic)	0	0.000153988	0.00882803	0.00260269	0	0.0001		adenosylcobalamin biosynthesis I (anaerobic)	CON - FMT2	-4.75173	2.01683e-06	1.2101e-05
methylaspartate cycle	0	6.09e-05	0.00456759	0.00232825	0	0.0001		adenosylcobalamin biosynthesis I (anaerobic)	FMT1 - FMT2	-4.10377	4.06476e-05	0.000121943
ethylmalonyl-CoA pathway	0	1.33e-05	0.00112536	0.00171785	0	0.0001		adenosylcobalamin biosynthesis I (anaerobic)	FMT2 - FMT3	3.23982	0.00119607	0.00239213
Carbohydrate Degradation	2.16621	2.63079	1.92983	2.31963	0.0001	0.0002		adenosylcobalamin biosynthesis I (anaerobic)	CON - FMT3	-1.51191	0.130556	0.195833
Pentose Phosphate Pathways	1.73184	1.71247	1.31839	1.58903	0	0.0002		adenosylcobalamin biosynthesis I (anaerobic)	FMT1 - FMT3	-0.863951	0.387615	0.465138
Glycan Biosynthesis	0.795126	1.05396	0.773652	0.749484	0.0001	0.0002		adenosylcobalamin biosynthesis I (anaerobic)	CON - FMT1	-0.647963	0.517009	0.517009
Amino Acid Degradation	0.390402	0.152867	0.442062	0.306835	0	0.0002		adenosylcobalamin biosynthesis II (aerobic)	CON - FMT2	-1.46941	0.141721	0.212582
isopropanol biosynthesis (engineered)	0.000459333	0.0153516	0.00158821	0.010299	0	0.0002		adenosylcobalamin biosynthesis II (aerobic)	FMT1 - FMT2	-1.46941	0.141721	0.283443
Aldehyde Degradation	0.0179238	0.00148824	0.000897398	0.00252627	0.0001	0.0002		adenosylcobalamin biosynthesis II (aerobic)	CON - FMT3	-1.46941	0.141721	0.425164
Fermentation	6.3436	5.833	4.98365	6.09262	0.0001	0.0003		adenosylcobalamin biosynthesis II (aerobic)	FMT1 - FMT3	-1.46941	0.141721	0.850328
Cell Structure Biosynthesis	5.64043	5.51643	4.88598	5.33946	0.0001	0.0003		adenosylcobalamin biosynthesis II (aerobic)	CON - FMT1	0	1	1
Aminoacyl-tRNA Charging	0.870208	0.950587	0.794919	0.834294	0.0001	0.0003		adenosylcobalamin biosynthesis II (aerobic)	FMT2 - FMT3	0	1	1
superpathway of chorismate metabolism	0.0711177	0.00675214	0.00554713	0.0130199	0.0001	0.0003		Alcohol Degradation	CON - FMT2	4.22713	2.36687e-05	0.000142012
Metabolic Regulator Biosynthesis	0.0470259	0.00333265	0.00983371	0.00563839	0.0001	0.0003		Alcohol Degradation	CON - FMT1	3.95935	7.51536e-05	0.000225461
Aromatic Compound Biosynthesis	1.52372	1.69038	1.5039	1.37478	0.0002	0.0006		Alcohol Degradation	FMT2 - FMT3	-2.77346	0.00554639	0.0110928
Nucleic Acid Processing	0.314984	0.169213	0.533593	0.361085	0.0003	0.0006		Alcohol Degradation	FMT1 - FMT3	-2.50568	0.0122217	0.0183326
Amine and Polyamine Degradation	0.439074	0.3655	0.227773	0.313304	0.0003	0.0007		Alcohol Degradation	CON - FMT3	1.45367	0.146036	0.175244
Cofactor, Prosthetic Group, Electron Carrier, and Vitamin Biosynthesis	12.3981	10.7886	13.6619	12.2067	0.0004	0.0008		Alcohol Degradation	FMT1 - FMT2	0.267782	0.788867	0.788867
superpathway of fucose and rhamnose degradation	0.0772394	0.0402839	0.0722787	0.0508192	0.0005	0.0009		Aldehyde Degradation	CON - FMT2	4.476	7.6055e-06	4.5633e-05
Glycolysis	2.79009	2.50967	2.11725	2.66382	0.0005	0.001		Aldehyde Degradation	CON - FMT1	3.32831	0.000873757	0.00262127
superpathway of histidine, purine, and pyrimidine biosynthesis	0.227659	0.203499	0.435074	0.450187	0.0005	0.001		Aldehyde Degradation	CON - FMT3	2.29538	0.0217111	0.0434223
TCA cycle	1.24071	0.508288	1.63886	1.67009	0.0007	0.0013		Aldehyde Degradation	FMT2 - FMT3	-2.18061	0.0292119	0.0438179
aspartate superpathway	0.368959	0.27691	0.343751	0.39563	0.0009	0.0016		Aldehyde Degradation	FMT1 - FMT2	1.14769	0.251096	0.301315
Aromatic Compound Degradation	0.161669	0.00967908	0.00451279	0.0358462	0.001	0.0018		Aldehyde Degradation	FMT1 - FMT3	-1.03292	0.30164	0.30164
Respiration	0.130466	0.19481	0.332841	0.327905	0.0012	0.002		Amine and Polyamine Biosynthesis	CON - FMT3	-2.104	0.0353782	0.0707563
C1 Compound Utilization and Assimilation	1.85934	1.60915	1.97432	1.92142	0.0014	0.0022		Amine and Polyamine Biosynthesis	FMT2 - FMT3	-2.23789	0.025228	0.0756839
Amino Acid Biosynthesis	18.715	20.5528	19.153	18.298	0.0022	0.0033		Amine and Polyamine Biosynthesis	FMT1 - FMT3	-2.46742	0.013609	0.0816539
Fatty Acid and Lipid Degradation	0.0803456	0.0338171	0.0748288	0.105912	0.0022	0.0033		Amine and Polyamine Biosynthesis	CON - FMT2	0.133891	0.893489	0.893489
superpathway of glycolysis and the Entner-Doudoroff pathway	0.243497	0.165303	0.272639	0.290344	0.0033	0.0048		Amine and Polyamine Biosynthesis	FMT1 - FMT2	-0.229528	0.818459	0.982151
superpathway of glycolysis, pyruvate dehydrogenase, TCA, and glyoxylate bypass	0.102411	0.0252262	0.0162943	0.0395064	0.0087	0.0124		Amine and Polyamine Biosynthesis	CON - FMT1	0.363419	0.716292	1
Secondary Metabolite Biosynthesis	3.34106	3.30125	3.1351	3.3363	0.0094	0.013		Amine and Polyamine Degradation	CON - FMT2	4.18888	2.80336e-05	0.000168201
Nucleoside and Nucleotide Biosynthesis	17.4904	18.7031	18.8833	19.0732	0.0131	0.0176		Amine and Polyamine Degradation	FMT1 - FMT2	2.75433	0.00588122	0.0176437
Carboxylate Degradation	0.395858	0.289811	0.413851	0.458293	0.0175	0.0228		Amine and Polyamine Degradation	CON - FMT3	2.56306	0.0103755	0.0207509
Polymeric Compound Degradation	1.77815	2.14577	2.03024	1.88103	0.0246	0.0313		Amine and Polyamine Degradation	FMT2 - FMT3	-1.62582	0.103988	0.155982
glyoxylate cycle	0.0517669	0.0113453	0.00849197	0.0204926	0.0255	0.0317		Amine and Polyamine Degradation	CON - FMT1	1.43455	0.151416	0.181699
Fatty Acid and Lipid Biosynthesis	7.51552	7.88045	7.817	7.32777	0.0408	0.0496		Amine and Polyamine Degradation	FMT1 - FMT3	1.12851	0.259104	0.259104
Amine and Polyamine Biosynthesis	0.287313	0.279147	0.30601	0.379682	0.0489	0.058		Amino Acid Biosynthesis	FMT1 - FMT3	3.76808	0.000164509	0.000987054
methyl ketone biosynthesis (engineered)	0	0	2.37e-05	0.00046436	0.1166	0.1352		Amino Acid Biosynthesis	CON - FMT1	-2.41004	0.0159508	0.0478523
Carbohydrate Biosynthesis	4.03023	3.99246	4.43408	4.211	0.1796	0.2036		Amino Acid Biosynthesis	FMT1 - FMT2	2.08488	0.0370806	0.0741611
Degradation/Utilization/Assimilation - Other	0	2.31e-05	5.26e-05	0.000535729	0.1872	0.2076		Amino Acid Biosynthesis	FMT2 - FMT3	1.6832	0.0923359	0.138504
adenosylcobalamin biosynthesis II (aerobic)	0	0	0.000373355	0.002195	0.2291	0.2486		Amino Acid Biosynthesis	CON - FMT3	1.35804	0.174452	0.209342
Secondary Metabolite Degradation	1.82318	1.63134	1.79609	1.80307	0.2617	0.278		Amino Acid Biosynthesis	CON - FMT2	-0.325164	0.745057	0.745057
1,5-anhydrofructose degradation	0	0	0	6.06e-05	0.3916	0.3995		Amino Acid Degradation	FMT1 - FMT2	-4.59055	4.42075e-06	2.65245e-05
Chlorinated Compound Degradation	0	0	0	0.000388277	0.3916	0.3995		Amino Acid Degradation	CON - FMT1	3.34728	0.000816094	0.00244828
superpathway of S-adenosyl-L-methionine biosynthesis	0.471641	0.453431	0.383844	0.398493	0.4042	0.4042		Amino Acid Degradation	FMT1 - FMT3	-2.46742	0.013609	0.027218
								Amino Acid Degradation	FMT2 - FMT3	2.12313	0.0337429	0.0506144
								Amino Acid Degradation	CON - FMT2	-1.24327	0.213767	0.25652
								Amino Acid Degradation	CON - FMT3	0.879856	0.378937	0.378937
								Aminoacyl-tRNA Charging	FMT1 - FMT2	4.43753	9.09954e-06	5.45972e-05
								Aminoacyl-tRNA Charging	FMT1 - FMT3	3.00299	0.00267344	0.00802033
								Aminoacyl-tRNA Charging	CON - FMT2	2.3144	0.0206456	0.0412912
								Aminoacyl-tRNA Charging	CON - FMT1	-2.12313	0.0337429	0.0506144
								Aminoacyl-tRNA Charging	FMT2 - FMT3	-1.43455	0.151416	0.181699
								Aminoacyl-tRNA Charging	CON - FMT3	0.879856	0.378937	0.378937
								Aromatic Compound Biosynthesis	FMT1 - FMT3	4.38015	1.18597e-05	7.11579e-05
								Aromatic Compound Biosynthesis	FMT1 - FMT2	2.48655	0.0128989	0.0386966
								Aromatic Compound Biosynthesis	CON - FMT3	2.29528	0.0217173	0.0434346
								Aromatic Compound Biosynthesis	CON - FMT1	-2.08488	0.0370806	0.0556209
								Aromatic Compound Biosynthesis	FMT2 - FMT3	1.8936	0.0582777	0.0699333
								Aromatic Compound Biosynthesis	CON - FMT2	0.401673	0.687924	0.687924
								Aromatic Compound Degradation	CON - FMT2	3.63948	0.000273186	0.00163912
								Aromatic Compound Degradation	CON - FMT1	3.09453	0.00197123	0.00591368
								Aromatic Compound Degradation	FMT2 - FMT3	-2.12141	0.0338873	0.0677747
								Aromatic Compound Degradation	CON - FMT3	1.51807	0.128996	0.154795
								Aromatic Compound Degradation	FMT1 - FMT3	-1.57646	0.11492	0.17238
								Aromatic Compound Degradation	FMT1 - FMT2	0.544949	0.585788	0.585788
								aspartate superpathway	FMT1 - FMT3	-3.99761	6.39863e-05	0.000383918
								aspartate superpathway	CON - FMT1	2.50568	0.0122217	0.0366652
								aspartate superpathway	FMT2 - FMT3	-2.16139	0.0306656	0.0613312
								aspartate superpathway	FMT1 - FMT2	-1.83622	0.066325	0.0994875
								aspartate superpathway	CON - FMT3	-1.49193	0.135718	0.162861
								aspartate superpathway	CON - FMT2	0.669456	0.503205	0.503205
								C1 Compound Utilization and Assimilation	FMT1 - FMT2	-3.7107	0.00020669	0.00124014
								C1 Compound Utilization and Assimilation	FMT1 - FMT3	-2.79259	0.00522886	0.0104577
								C1 Compound Utilization and Assimilation	CON - FMT1	2.83084	0.00464259	0.0139278
								C1 Compound Utilization and Assimilation	CON - FMT2	-0.879856	0.378937	0.454725
								C1 Compound Utilization and Assimilation	FMT2 - FMT3	0.91811	0.358561	0.537842
								C1 Compound Utilization and Assimilation	CON - FMT3	0.0382546	0.969485	0.969485
								Carbohydrate Biosynthesis	FMT1 - FMT2	-2.12313	0.0337429	0.202458
								Carbohydrate Biosynthesis	FMT2 - FMT3	1.49193	0.135718	0.271435
								Carbohydrate Biosynthesis	CON - FMT2	-1.51106	0.130774	0.392322
								Carbohydrate Biosynthesis	CON - FMT1	0.612074	0.540489	0.648587
								Carbohydrate Biosynthesis	FMT1 - FMT3	-0.631201	0.527909	0.791864
								Carbohydrate Biosynthesis	CON - FMT3	-0.0191273	0.98474	0.98474
								Carbohydrate Degradation	FMT1 - FMT2	4.62881	3.67778e-06	2.20667e-05
								Carbohydrate Degradation	CON - FMT1	-2.9456	0.00322324	0.00966973
								Carbohydrate Degradation	FMT2 - FMT3	-2.56306	0.0103755	0.0207509
								Carbohydrate Degradation	FMT1 - FMT3	2.06575	0.0388522	0.0582783
								Carbohydrate Degradation	CON - FMT2	1.6832	0.0923359	0.110803
								Carbohydrate Degradation	CON - FMT3	-0.879856	0.378937	0.378937
								Carboxylate Degradation	FMT1 - FMT3	-3.00299	0.00267344	0.0160407
								Carboxylate Degradation	FMT1 - FMT2	-2.41004	0.0159508	0.0478523
								Carboxylate Degradation	CON - FMT1	1.70233	0.0886936	0.177387
								Carboxylate Degradation	CON - FMT3	-1.30066	0.193376	0.290064
								Carboxylate Degradation	FMT2 - FMT3	-0.592946	0.553217	0.553217
								Carboxylate Degradation	CON - FMT2	-0.70771	0.479125	0.57495
								Cell Structure Biosynthesis	CON - FMT2	4.1315	3.60408e-05	0.000216245
								Cell Structure Biosynthesis	FMT1 - FMT2	3.69157	0.000222875	0.000668624
								Cell Structure Biosynthesis	FMT2 - FMT3	-2.58219	0.00981767	0.0196353
								Cell Structure Biosynthesis	CON - FMT3	1.54931	0.121307	0.18196
								Cell Structure Biosynthesis	FMT1 - FMT3	1.10938	0.267265	0.320718
								Cell Structure Biosynthesis	CON - FMT1	0.439928	0.659989	0.659989
								Chlorinated Compound Degradation	CON - FMT3	-1.41421	0.157299	0.314598
								Chlorinated Compound Degradation	FMT1 - FMT3	-1.41421	0.157299	0.471898
								Chlorinated Compound Degradation	FMT2 - FMT3	-1.41421	0.157299	0.943795
								Chlorinated Compound Degradation	CON - FMT1	0	1	1
								Chlorinated Compound Degradation	CON - FMT2	0	1	1
								Chlorinated Compound Degradation	FMT1 - FMT2	0	1	1
								Cofactor, Prosthetic Group, Electron Carrier, and Vitamin Biosynthesis	FMT1 - FMT2	-4.28452	1.83138e-05	0.000109883
								Cofactor, Prosthetic Group, Electron Carrier, and Vitamin Biosynthesis	CON - FMT1	2.25702	0.0240067	0.0480135
								Cofactor, Prosthetic Group, Electron Carrier, and Vitamin Biosynthesis	CON - FMT2	-2.02749	0.0426119	0.0511343
								Cofactor, Prosthetic Group, Electron Carrier, and Vitamin Biosynthesis	FMT2 - FMT3	2.02749	0.0426119	0.0639179
								Cofactor, Prosthetic Group, Electron Carrier, and Vitamin Biosynthesis	FMT1 - FMT3	-2.25702	0.0240067	0.0720202
								Cofactor, Prosthetic Group, Electron Carrier, and Vitamin Biosynthesis	CON - FMT3	0	1	1
								Degradation/Utilization/Assimilation - Other	CON - FMT2	-2.11875	0.0341115	0.204669
								Degradation/Utilization/Assimilation - Other	CON - FMT3	-1.51713	0.129234	0.387701
								Degradation/Utilization/Assimilation - Other	FMT1 - FMT2	-1.0463	0.295424	0.443136
								Degradation/Utilization/Assimilation - Other	CON - FMT1	-1.07245	0.283516	0.567032
								Degradation/Utilization/Assimilation - Other	FMT1 - FMT3	-0.444676	0.656554	0.656554
								Degradation/Utilization/Assimilation - Other	FMT2 - FMT3	0.601621	0.547427	0.656912
								ethylmalonyl-CoA pathway	CON - FMT2	-4.66534	3.08113e-06	1.84868e-05
								ethylmalonyl-CoA pathway	FMT1 - FMT2	-4.33055	1.48734e-05	4.46202e-05
								ethylmalonyl-CoA pathway	FMT2 - FMT3	2.75384	0.00588998	0.01178
								ethylmalonyl-CoA pathway	CON - FMT3	-1.91149	0.0559414	0.0839121
								ethylmalonyl-CoA pathway	FMT1 - FMT3	-1.57671	0.114862	0.137835
								ethylmalonyl-CoA pathway	CON - FMT1	-0.334781	0.73779	0.73779
								Fatty Acid and Lipid Biosynthesis	FMT1 - FMT3	2.29528	0.0217173	0.0651519
								Fatty Acid and Lipid Biosynthesis	CON - FMT1	-2.35266	0.0186398	0.111839
								Fatty Acid and Lipid Biosynthesis	FMT2 - FMT3	1.58757	0.112385	0.168577
								Fatty Acid and Lipid Biosynthesis	CON - FMT2	-1.64495	0.0999806	0.199961
								Fatty Acid and Lipid Biosynthesis	FMT1 - FMT2	0.70771	0.479125	0.57495
								Fatty Acid and Lipid Biosynthesis	CON - FMT3	-0.0573819	0.954241	0.954241
								Fatty Acid and Lipid Degradation	FMT1 - FMT3	-3.69157	0.000222875	0.00133725
								Fatty Acid and Lipid Degradation	FMT1 - FMT2	-2.69695	0.00699779	0.0209934
								Fatty Acid and Lipid Degradation	CON - FMT1	2.25702	0.0240067	0.0480135
								Fatty Acid and Lipid Degradation	CON - FMT3	-1.43455	0.151416	0.227124
								Fatty Acid and Lipid Degradation	FMT2 - FMT3	-0.99462	0.319921	0.383906
								Fatty Acid and Lipid Degradation	CON - FMT2	-0.439928	0.659989	0.659989
								Fermentation	CON - FMT2	4.3419	1.41257e-05	8.47545e-05
								Fermentation	FMT2 - FMT3	-3.44291	0.000575482	0.00172645
								Fermentation	FMT1 - FMT2	2.77346	0.00554639	0.0110928
								Fermentation	CON - FMT1	1.56844	0.116779	0.175168
								Fermentation	CON - FMT3	0.898983	0.368662	0.442394
								Fermentation	FMT1 - FMT3	-0.669456	0.503205	0.503205
								Glycan Biosynthesis	FMT1 - FMT3	4.24626	2.17367e-05	0.00013042
								Glycan Biosynthesis	FMT1 - FMT2	3.67244	0.000240244	0.000720731
								Glycan Biosynthesis	CON - FMT1	-3.32815	0.000874246	0.00174849
								Glycan Biosynthesis	CON - FMT3	0.91811	0.358561	0.537842
								Glycan Biosynthesis	FMT2 - FMT3	0.573819	0.56609	0.679308
								Glycan Biosynthesis	CON - FMT2	0.344291	0.730627	0.730627
								Glycolysis	CON - FMT2	3.97848	6.93576e-05	0.000416146
								Glycolysis	FMT2 - FMT3	-3.156	0.00159946	0.00479839
								Glycolysis	FMT1 - FMT2	2.58219	0.00981767	0.0196353
								Glycolysis	CON - FMT1	1.39629	0.162626	0.243939
								Glycolysis	CON - FMT3	0.822474	0.410807	0.492969
								Glycolysis	FMT1 - FMT3	-0.573819	0.56609	0.56609
								glyoxylate cycle	CON - FMT1	2.60131	0.00928677	0.0278603
								glyoxylate cycle	CON - FMT2	2.67782	0.00741025	0.0444615
								glyoxylate cycle	CON - FMT3	1.6832	0.0923359	0.184672
								glyoxylate cycle	FMT1 - FMT3	-0.91811	0.358561	0.430273
								glyoxylate cycle	FMT2 - FMT3	-0.99462	0.319921	0.479882
								glyoxylate cycle	FMT1 - FMT2	0.0765092	0.939014	0.939014
								Inorganic Nutrient Metabolism	CON - FMT2	-4.39928	1.08611e-05	6.51666e-05
								Inorganic Nutrient Metabolism	CON - FMT1	-4.05499	5.01369e-05	0.000150411
								Inorganic Nutrient Metabolism	CON - FMT3	-2.56306	0.0103755	0.0207509
								Inorganic Nutrient Metabolism	FMT2 - FMT3	1.83622	0.066325	0.0994875
								Inorganic Nutrient Metabolism	FMT1 - FMT3	1.49193	0.135718	0.162861
								Inorganic Nutrient Metabolism	FMT1 - FMT2	-0.344291	0.730627	0.730627
								isopropanol biosynthesis (engineered)	CON - FMT3	-4.10947	3.96576e-05	0.000237945
								isopropanol biosynthesis (engineered)	CON - FMT1	-3.43736	0.000587421	0.00176226
								isopropanol biosynthesis (engineered)	FMT2 - FMT3	-3.13011	0.00174743	0.00349485
								isopropanol biosynthesis (engineered)	FMT1 - FMT2	2.458	0.0139714	0.0209571
								isopropanol biosynthesis (engineered)	CON - FMT2	-0.979359	0.327403	0.392883
								isopropanol biosynthesis (engineered)	FMT1 - FMT3	-0.672109	0.501514	0.501514
								Metabolic Regulator Biosynthesis	CON - FMT1	4.24626	2.17367e-05	0.00013042
								Metabolic Regulator Biosynthesis	CON - FMT3	3.36641	0.000761548	0.00228464
								Metabolic Regulator Biosynthesis	FMT1 - FMT2	-2.44829	0.0143534	0.0287069
								Metabolic Regulator Biosynthesis	CON - FMT2	1.79797	0.0721823	0.108274
								Metabolic Regulator Biosynthesis	FMT2 - FMT3	1.56844	0.116779	0.140135
								Metabolic Regulator Biosynthesis	FMT1 - FMT3	-0.879856	0.378937	0.378937
								methyl ketone biosynthesis (engineered)	CON - FMT3	-1.96387	0.049545	0.148635
								methyl ketone biosynthesis (engineered)	CON - FMT2	-1.36472	0.17234	0.25851
								methyl ketone biosynthesis (engineered)	FMT1 - FMT3	-1.96387	0.049545	0.29727
								methyl ketone biosynthesis (engineered)	FMT1 - FMT2	-1.36472	0.17234	0.34468
								methyl ketone biosynthesis (engineered)	FMT2 - FMT3	-0.599147	0.549075	0.65889
								methyl ketone biosynthesis (engineered)	CON - FMT1	0	1	1
								methylaspartate cycle	CON - FMT2	-4.68693	2.77327e-06	1.66396e-05
								methylaspartate cycle	FMT1 - FMT2	-4.35215	1.34807e-05	4.0442e-05
								methylaspartate cycle	FMT2 - FMT3	2.79704	0.00515729	0.0103146
								methylaspartate cycle	CON - FMT3	-1.88989	0.0587723	0.0881584
								methylaspartate cycle	FMT1 - FMT3	-1.55511	0.119919	0.143903
								methylaspartate cycle	CON - FMT1	-0.334781	0.73779	0.73779
								Nucleic Acid Processing	FMT1 - FMT2	-4.32277	1.54082e-05	9.24494e-05
								Nucleic Acid Processing	CON - FMT2	-2.63957	0.00830119	0.0249036
								Nucleic Acid Processing	FMT1 - FMT3	-2.33353	0.0196203	0.0392406
								Nucleic Acid Processing	FMT2 - FMT3	1.98924	0.0466748	0.0700122
								Nucleic Acid Processing	CON - FMT1	1.6832	0.0923359	0.110803
								Nucleic Acid Processing	CON - FMT3	-0.650328	0.51548	0.51548
								Nucleoside and Nucleotide Biosynthesis	CON - FMT3	-2.98386	0.00284638	0.0170783
								Nucleoside and Nucleotide Biosynthesis	CON - FMT2	-2.5248	0.0115763	0.0347289
								Nucleoside and Nucleotide Biosynthesis	CON - FMT1	-2.37179	0.0177024	0.0354047
								Nucleoside and Nucleotide Biosynthesis	FMT2 - FMT3	-0.459055	0.646195	0.775433
								Nucleoside and Nucleotide Biosynthesis	FMT1 - FMT3	-0.612074	0.540489	0.810734
								Nucleoside and Nucleotide Biosynthesis	FMT1 - FMT2	-0.153018	0.878384	0.878384
								Nucleoside and Nucleotide Degradation	CON - FMT2	3.61506	0.000300278	0.000900834
								Nucleoside and Nucleotide Degradation	FMT1 - FMT2	3.67244	0.000240244	0.00144146
								Nucleoside and Nucleotide Degradation	CON - FMT3	3.25164	0.00114741	0.00172111
								Nucleoside and Nucleotide Degradation	FMT1 - FMT3	3.30902	0.000936221	0.00187244
								Nucleoside and Nucleotide Degradation	FMT2 - FMT3	-0.363419	0.716292	0.859551
								Nucleoside and Nucleotide Degradation	CON - FMT1	-0.0573819	0.954241	0.954241
								Pentose Phosphate Pathways	CON - FMT2	4.32277	1.54082e-05	9.24494e-05
								Pentose Phosphate Pathways	FMT1 - FMT2	3.9211	8.81468e-05	0.000264441
								Pentose Phosphate Pathways	FMT2 - FMT3	-2.84997	0.00437236	0.00874473
								Pentose Phosphate Pathways	CON - FMT3	1.4728	0.140804	0.211207
								Pentose Phosphate Pathways	FMT1 - FMT3	1.07113	0.284111	0.340934
								Pentose Phosphate Pathways	CON - FMT1	0.401673	0.687924	0.687924
								Photosynthesis	CON - FMT3	-4.19789	2.69415e-05	8.08245e-05
								Photosynthesis	FMT1 - FMT3	-4.19789	2.69415e-05	0.000161649
								Photosynthesis	CON - FMT2	-3.66023	0.000251991	0.000377986
								Photosynthesis	FMT1 - FMT2	-3.66023	0.000251991	0.000503982
								Photosynthesis	FMT2 - FMT3	-0.537661	0.590811	0.708974
								Photosynthesis	CON - FMT1	0	1	1
								Polymeric Compound Degradation	CON - FMT2	-2.04662	0.0406953	0.0610429
								Polymeric Compound Degradation	CON - FMT1	-2.25702	0.0240067	0.0720202
								Polymeric Compound Degradation	FMT2 - FMT3	2.06575	0.0388522	0.0777045
								Polymeric Compound Degradation	FMT1 - FMT3	2.27615	0.0228371	0.137023
								Polymeric Compound Degradation	CON - FMT3	0.0191273	0.98474	0.98474
								Polymeric Compound Degradation	FMT1 - FMT2	0.2104	0.833355	1
								Respiration	CON - FMT2	-3.30902	0.000936221	0.00561733
								Respiration	FMT1 - FMT2	-2.84997	0.00437236	0.0131171
								Respiration	CON - FMT3	-2.65869	0.0078444	0.0156888
								Respiration	FMT1 - FMT3	-2.19964	0.0278325	0.0417487
								Respiration	FMT2 - FMT3	0.650328	0.51548	0.618576
								Respiration	CON - FMT1	-0.459055	0.646195	0.646195
								Secondary Metabolite Biosynthesis	CON - FMT2	2.8691	0.00411648	0.0123494
								Secondary Metabolite Biosynthesis	FMT2 - FMT3	-2.90735	0.00364505	0.0218703
								Secondary Metabolite Biosynthesis	FMT1 - FMT2	2.41004	0.0159508	0.0319015
								Secondary Metabolite Biosynthesis	CON - FMT1	0.459055	0.646195	0.775433
								Secondary Metabolite Biosynthesis	FMT1 - FMT3	-0.49731	0.618971	0.928456
								Secondary Metabolite Biosynthesis	CON - FMT3	-0.0382546	0.969485	0.969485
								Secondary Metabolite Degradation	FMT1 - FMT3	-1.60669	0.108122	0.216243
								Secondary Metabolite Degradation	CON - FMT1	1.64495	0.0999806	0.299942
								Secondary Metabolite Degradation	FMT1 - FMT2	-1.64495	0.0999806	0.599883
								Secondary Metabolite Degradation	CON - FMT2	0	1	1
								Secondary Metabolite Degradation	CON - FMT3	0.0382546	0.969485	1
								Secondary Metabolite Degradation	FMT2 - FMT3	0.0382546	0.969485	1
								superpathway of chorismate metabolism	CON - FMT2	4.16995	3.0467e-05	0.000182802
								superpathway of chorismate metabolism	CON - FMT1	3.55784	0.00037391	0.00112173
								superpathway of chorismate metabolism	FMT2 - FMT3	-2.02759	0.0426022	0.0639033
								superpathway of chorismate metabolism	CON - FMT3	2.14236	0.0321647	0.0643293
								superpathway of chorismate metabolism	FMT1 - FMT3	-1.41549	0.156926	0.188311
								superpathway of chorismate metabolism	FMT1 - FMT2	0.612102	0.54047	0.54047
								superpathway of D-glucarate and D-galactarate degradation	CON - FMT2	5.68615	1.29939e-08	7.79634e-08
								superpathway of D-glucarate and D-galactarate degradation	FMT1 - FMT2	3.35042	0.000806885	0.00242065
								superpathway of D-glucarate and D-galactarate degradation	CON - FMT3	3.23555	0.00121408	0.00242817
								superpathway of D-glucarate and D-galactarate degradation	FMT2 - FMT3	-2.45059	0.0142621	0.0213931
								superpathway of D-glucarate and D-galactarate degradation	CON - FMT1	2.33572	0.0195057	0.0234068
								superpathway of D-glucarate and D-galactarate degradation	FMT1 - FMT3	0.899828	0.368212	0.368212
								superpathway of fucose and rhamnose degradation	CON - FMT1	3.5003	0.000464742	0.00278845
								superpathway of fucose and rhamnose degradation	FMT1 - FMT2	-3.30902	0.000936221	0.00280866
								superpathway of fucose and rhamnose degradation	CON - FMT3	2.50568	0.0122217	0.0244435
								superpathway of fucose and rhamnose degradation	FMT2 - FMT3	2.3144	0.0206456	0.0309684
								superpathway of fucose and rhamnose degradation	FMT1 - FMT3	-0.99462	0.319921	0.383906
								superpathway of fucose and rhamnose degradation	CON - FMT2	0.191273	0.848312	0.848312
								superpathway of glycolysis and the Entner-Doudoroff pathway	FMT1 - FMT2	-3.11775	0.00182237	0.00546712
								superpathway of glycolysis and the Entner-Doudoroff pathway	FMT1 - FMT3	-3.23251	0.00122706	0.00736237
								superpathway of glycolysis and the Entner-Doudoroff pathway	CON - FMT2	-1.43455	0.151416	0.181699
								superpathway of glycolysis and the Entner-Doudoroff pathway	CON - FMT3	-1.54931	0.121307	0.18196
								superpathway of glycolysis and the Entner-Doudoroff pathway	CON - FMT1	1.6832	0.0923359	0.184672
								superpathway of glycolysis and the Entner-Doudoroff pathway	FMT2 - FMT3	-0.114764	0.908632	0.908632
								superpathway of glycolysis, pyruvate dehydrogenase, TCA, and glyoxylate bypass	CON - FMT2	3.17513	0.00149768	0.0089861
								superpathway of glycolysis, pyruvate dehydrogenase, TCA, and glyoxylate bypass	CON - FMT1	2.65869	0.0078444	0.0235332
								superpathway of glycolysis, pyruvate dehydrogenase, TCA, and glyoxylate bypass	CON - FMT3	1.81709	0.0692028	0.138406
								superpathway of glycolysis, pyruvate dehydrogenase, TCA, and glyoxylate bypass	FMT2 - FMT3	-1.35804	0.174452	0.261677
								superpathway of glycolysis, pyruvate dehydrogenase, TCA, and glyoxylate bypass	FMT1 - FMT3	-0.841601	0.400011	0.480013
								superpathway of glycolysis, pyruvate dehydrogenase, TCA, and glyoxylate bypass	FMT1 - FMT2	0.516437	0.605549	0.605549
								superpathway of hexuronide and hexuronate degradation	CON - FMT2	4.7627	1.91022e-06	1.14613e-05
								superpathway of hexuronide and hexuronate degradation	FMT1 - FMT2	3.51942	0.000432486	0.00129746
								superpathway of hexuronide and hexuronate degradation	CON - FMT3	2.56306	0.0103755	0.0207509
								superpathway of hexuronide and hexuronate degradation	FMT2 - FMT3	-2.19964	0.0278325	0.0417487
								superpathway of hexuronide and hexuronate degradation	CON - FMT1	1.24327	0.213767	0.213767
								superpathway of hexuronide and hexuronate degradation	FMT1 - FMT3	1.31978	0.186907	0.224289
								superpathway of histidine, purine, and pyrimidine biosynthesis	FMT1 - FMT3	-3.32815	0.000874246	0.00524548
								superpathway of histidine, purine, and pyrimidine biosynthesis	FMT1 - FMT2	-2.90735	0.00364505	0.00729011
								superpathway of histidine, purine, and pyrimidine biosynthesis	CON - FMT3	-2.98386	0.00284638	0.00853914
								superpathway of histidine, purine, and pyrimidine biosynthesis	CON - FMT2	-2.56306	0.0103755	0.0155632
								superpathway of histidine, purine, and pyrimidine biosynthesis	CON - FMT1	0.344291	0.730627	0.730627
								superpathway of histidine, purine, and pyrimidine biosynthesis	FMT2 - FMT3	-0.420801	0.673901	0.808681
								superpathway of S-adenosyl-L-methionine biosynthesis	CON - FMT3	0.975492	0.329316	0.493974
								superpathway of S-adenosyl-L-methionine biosynthesis	FMT1 - FMT3	1.09026	0.2756	0.551201
								superpathway of S-adenosyl-L-methionine biosynthesis	CON - FMT2	1.28153	0.200008	0.600024
								superpathway of S-adenosyl-L-methionine biosynthesis	CON - FMT1	-0.114764	0.908632	0.908632
								superpathway of S-adenosyl-L-methionine biosynthesis	FMT2 - FMT3	-0.306037	0.759577	0.911492
								superpathway of S-adenosyl-L-methionine biosynthesis	FMT1 - FMT2	1.39629	0.162626	0.975758
								TCA cycle	FMT1 - FMT2	-3.53855	0.00040233	0.00120699
								TCA cycle	FMT1 - FMT3	-3.59593	0.000323231	0.00193939
								TCA cycle	CON - FMT1	2.19964	0.0278325	0.0556649
								TCA cycle	CON - FMT2	-1.33891	0.1806	0.21672
								TCA cycle	CON - FMT3	-1.39629	0.162626	0.243939
								TCA cycle	FMT2 - FMT3	-0.0573819	0.954241	0.954241

## Sheet: S6
Table S6.1: Secondary metabolic pathways predicted using the MetaCyc database as a reference on D7 (%)								Table S6.2: Pairwise comparisons of secondary metabolic pathways predicted via the MetaCyc database on D7 (%)
L2_pathway	Mean_CON	Mean_FMT1	Mean_FMT2	Mean_FMT3	Kruskal_P value	Adjusted_P value		L2_pathway	Comparison	Z	Raw_P value	Adjusted P value
Nucleoside and Nucleotide Degradation	3.62459	3.12738	2.29474	2.43526	0	0		1,5-anhydrofructose degradation	CON - FMT2	0.0367353	0.970696	0.970696
Amine and Polyamine Degradation	0.44655	0.37287	0.230799	0.217588	0	0		1,5-anhydrofructose degradation	CON - FMT1	0.0734706	0.941432	1
superpathway of histidine, purine, and pyrimidine biosynthesis	0.178517	0.353222	0.506275	0.542846	0	0		1,5-anhydrofructose degradation	FMT1 - FMT2	-0.0367353	0.970696	1
Aldehyde Degradation	0.0163884	0.0145425	6.7231e-05	0.000766859	0	0		1,5-anhydrofructose degradation	CON - FMT3	0.110206	0.912246	1
superpathway of D-glucarate and D-galactarate degradation	0.0154785	0.00533816	0.000646592	0.00181788	0	0		1,5-anhydrofructose degradation	FMT1 - FMT3	0.0367353	0.970696	1
Nucleoside and Nucleotide Biosynthesis	16.8506	18.2871	19.2131	20.0814	0	0.0001		1,5-anhydrofructose degradation	FMT2 - FMT3	0.0734706	0.941432	1
superpathway of S-adenosyl-L-methionine biosynthesis	0.570725	0.392722	0.321312	0.329496	0	0.0001		adenosylcobalamin biosynthesis I (anaerobic)	CON - FMT2	-3.36382	0.000768707	0.00461224
Nucleic Acid Processing	0.282063	0.25644	0.526038	0.380108	0	0.0001		adenosylcobalamin biosynthesis I (anaerobic)	FMT2 - FMT3	2.82641	0.00470733	0.014122
superpathway of chorismate metabolism	0.0431864	0.0397058	0.0024618	0.00768047	0	0.0001		adenosylcobalamin biosynthesis I (anaerobic)	FMT1 - FMT2	-2.40842	0.0160218	0.0320436
Fermentation	5.85376	5.92227	4.95721	6.08944	0.0001	0.0002		adenosylcobalamin biosynthesis I (anaerobic)	CON - FMT1	-0.955406	0.339373	0.509059
Pentose Phosphate Pathways	1.59224	1.54522	1.36812	1.45048	0.0001	0.0002		adenosylcobalamin biosynthesis I (anaerobic)	FMT1 - FMT3	0.41799	0.675954	0.675954
Aromatic Compound Biosynthesis	1.68398	1.53066	1.44449	1.33665	0.0001	0.0002		adenosylcobalamin biosynthesis I (anaerobic)	CON - FMT3	-0.537416	0.590981	0.709177
Glycan Biosynthesis	0.918242	0.906076	0.750241	0.767724	0	0.0002		adenosylcobalamin biosynthesis II (aerobic)	CON - FMT1	0.183855	0.854127	0.854127
superpathway of glycolysis, pyruvate dehydrogenase, TCA, and glyoxylate bypass	0.118985	0.118043	0.00757723	0.0641029	0	0.0002		adenosylcobalamin biosynthesis II (aerobic)	FMT1 - FMT3	0.298765	0.765119	0.918143
glyoxylate cycle	0.0678586	0.0646559	0.00467282	0.0267169	0	0.0002		adenosylcobalamin biosynthesis II (aerobic)	CON - FMT3	0.48262	0.629365	0.944048
Metabolic Regulator Biosynthesis	0.0323284	0.0312248	0.0109777	0.00144149	0.0001	0.0002		adenosylcobalamin biosynthesis II (aerobic)	CON - FMT2	-0.666476	0.505107	1
Carbohydrate Biosynthesis	3.67797	3.96191	4.4639	4.11851	0.0004	0.0012		adenosylcobalamin biosynthesis II (aerobic)	FMT1 - FMT2	-0.850331	0.395141	1
superpathway of hexuronide and hexuronate degradation	0.241191	0.224335	0.126314	0.208102	0.0004	0.0012		adenosylcobalamin biosynthesis II (aerobic)	FMT2 - FMT3	1.1491	0.250516	1
Alcohol Degradation	0.0271996	0.0329714	0.00483181	0.013746	0.0004	0.0012		Alcohol Degradation	FMT1 - FMT2	4.03586	5.44025e-05	0.000326415
Amino Acid Biosynthesis	21.0043	19.6351	18.4855	18.244	0.0011	0.0023		Alcohol Degradation	CON - FMT2	3.19426	0.0014019	0.0042057
Cofactor, Prosthetic Group, Electron Carrier, and Vitamin Biosynthesis	12.2436	11.7766	13.4281	12.1559	0.001	0.0023		Alcohol Degradation	FMT2 - FMT3	-2.63957	0.00830119	0.0166024
Fatty Acid and Lipid Biosynthesis	7.55365	7.79651	8.08275	7.40132	0.0009	0.0023		Alcohol Degradation	FMT1 - FMT3	1.39629	0.162626	0.243939
Cell Structure Biosynthesis	5.35009	5.19192	4.87903	5.04111	0.0011	0.0023		Alcohol Degradation	CON - FMT1	-0.841601	0.400011	0.480013
Amino Acid Degradation	0.266411	0.255826	0.440798	0.240932	0.0011	0.0023		Alcohol Degradation	CON - FMT3	0.554692	0.579106	0.579106
superpathway of fucose and rhamnose degradation	0.0668867	0.0715107	0.0914033	0.0515632	0.001	0.0023		Aldehyde Degradation	CON - FMT2	4.57143	4.84419e-06	2.90651e-05
Inorganic Nutrient Metabolism	0.428038	0.71961	0.792193	0.66591	0.0013	0.0025		Aldehyde Degradation	FMT1 - FMT2	4.41841	9.94312e-06	2.98294e-05
Carbohydrate Degradation	1.9959	2.30512	2.02181	2.25116	0.0023	0.0044		Aldehyde Degradation	CON - FMT3	2.23789	0.025228	0.0378419
adenosylcobalamin biosynthesis I (anaerobic)	0.00143847	0.00263811	0.012271	0.00155639	0.0041	0.0075		Aldehyde Degradation	FMT2 - FMT3	-2.33353	0.0196203	0.0392406
TCA cycle	1.32146	1.38925	1.8962	1.79817	0.0133	0.0234		Aldehyde Degradation	FMT1 - FMT3	2.08488	0.0370806	0.0444967
Aminoacyl-tRNA Charging	0.854632	0.845712	0.78085	0.795775	0.0149	0.0253		Aldehyde Degradation	CON - FMT1	0.153018	0.878384	0.878384
isopropanol biosynthesis (engineered)	0.0087148	0.0130623	0.00257881	0.00699627	0.0321	0.0528		Amine and Polyamine Biosynthesis	FMT2 - FMT3	-2.04662	0.0406953	0.122086
Secondary Metabolite Degradation	1.5969	1.77161	1.81961	1.96631	0.0363	0.0578		Amine and Polyamine Biosynthesis	FMT1 - FMT3	-1.74058	0.0817564	0.163513
Photosynthesis	0.0208494	0.00510969	0.00667173	0.0110755	0.0478	0.0739		Amine and Polyamine Biosynthesis	CON - FMT3	-2.18051	0.0292195	0.175317
Glycolysis	2.25193	2.27734	2.11583	2.3456	0.0577	0.0866		Amine and Polyamine Biosynthesis	CON - FMT2	-0.133891	0.893489	0.893489
ethylmalonyl-CoA pathway	0.00472539	0.00153107	0.00156685	0.000955982	0.0994	0.1448		Amine and Polyamine Biosynthesis	FMT1 - FMT2	0.306037	0.759577	0.911492
Amine and Polyamine Biosynthesis	0.368157	0.392731	0.386134	0.466037	0.105	0.1488		Amine and Polyamine Biosynthesis	CON - FMT1	-0.439928	0.659989	0.989984
methylaspartate cycle	0.011753	0.00411263	0.00372276	0.0022305	0.1668	0.2299		Amine and Polyamine Degradation	CON - FMT3	4.39928	1.08611e-05	6.51666e-05
Secondary Metabolite Biosynthesis	3.11085	3.08026	3.13246	3.15206	0.2689	0.3609		Amine and Polyamine Degradation	CON - FMT2	4.1315	3.60408e-05	0.000108122
Respiration	0.300256	0.373427	0.37953	0.329364	0.2942	0.3847		Amine and Polyamine Degradation	FMT1 - FMT3	3.06037	0.00221065	0.0044213
aspartate superpathway	0.393125	0.37988	0.361603	0.365575	0.3332	0.4249		Amine and Polyamine Degradation	FMT1 - FMT2	2.79259	0.00522886	0.00784328
Fatty Acid and Lipid Degradation	0.09115	0.111992	0.100972	0.125992	0.386	0.4802		Amine and Polyamine Degradation	CON - FMT1	1.33891	0.1806	0.21672
C1 Compound Utilization and Assimilation	1.95436	1.84204	1.95466	1.91376	0.4226	0.5113		Amine and Polyamine Degradation	FMT2 - FMT3	0.267782	0.788867	0.788867
superpathway of glycolysis and the Entner-Doudoroff pathway	0.23874	0.248045	0.27907	0.252344	0.4311	0.5113		Amino Acid Biosynthesis	CON - FMT3	3.53855	0.00040233	0.00241398
adenosylcobalamin biosynthesis II (aerobic)	0.00204124	0.000376128	0.00234155	0.00044921	0.7004	0.8119		Amino Acid Biosynthesis	CON - FMT2	3.00299	0.00267344	0.00802033
Polymeric Compound Degradation	1.85596	1.88712	1.89552	1.91856	0.8549	0.9528		Amino Acid Biosynthesis	FMT1 - FMT3	2.35266	0.0186398	0.0372795
Aromatic Compound Degradation	0.0620708	0.0245267	0.00663107	0.0221425	0.8764	0.9528		Amino Acid Biosynthesis	FMT1 - FMT2	1.81709	0.0692028	0.103804
Degradation/Utilization/Assimilation - Other	0.000970894	0.000143719	0.000164193	0.000253504	0.8781	0.9528		Amino Acid Biosynthesis	CON - FMT1	1.18589	0.235665	0.282798
Carboxylate Degradation	0.3978	0.41001	0.405929	0.398778	0.9633	0.9826		Amino Acid Biosynthesis	FMT2 - FMT3	0.535564	0.59226	0.59226
methyl ketone biosynthesis (engineered)	0.000528324	0.000115816	0.00023463	9.86261e-05	0.9541	0.9826		Amino Acid Degradation	FMT2 - FMT3	3.48117	0.000499231	0.00299538
Chlorinated Compound Degradation	0.000763429	9.43382e-05	8.21751e-05	0.000133336	0.9273	0.9826		Amino Acid Degradation	FMT1 - FMT2	-3.23251	0.00122706	0.00368118
1,5-anhydrofructose degradation	0.000122426	2.30851e-05	3.66793e-05	1.00562e-05	0.9996	0.9996		Amino Acid Degradation	CON - FMT2	-3.0795	0.00207351	0.00414703
								Amino Acid Degradation	CON - FMT1	0.153018	0.878384	0.878384
								Amino Acid Degradation	FMT1 - FMT3	0.248655	0.803628	0.964353
								Amino Acid Degradation	CON - FMT3	0.401673	0.687924	1
								Aminoacyl-tRNA Charging	CON - FMT2	2.75433	0.00588122	0.0352873
								Aminoacyl-tRNA Charging	FMT1 - FMT2	2.50568	0.0122217	0.0366652
								Aminoacyl-tRNA Charging	CON - FMT3	1.8936	0.0582777	0.116555
								Aminoacyl-tRNA Charging	FMT1 - FMT3	1.64495	0.0999806	0.149971
								Aminoacyl-tRNA Charging	FMT2 - FMT3	-0.860729	0.389388	0.467265
								Aminoacyl-tRNA Charging	CON - FMT1	0.248655	0.803628	0.803628
								Aromatic Compound Biosynthesis	CON - FMT3	4.60968	4.0329e-06	2.41974e-05
								Aromatic Compound Biosynthesis	FMT1 - FMT3	2.8691	0.00411648	0.0123494
								Aromatic Compound Biosynthesis	CON - FMT2	2.60131	0.00928677	0.0185735
								Aromatic Compound Biosynthesis	FMT2 - FMT3	2.00837	0.0446043	0.0669065
								Aromatic Compound Biosynthesis	CON - FMT1	1.74058	0.0817564	0.0981077
								Aromatic Compound Biosynthesis	FMT1 - FMT2	0.860729	0.389388	0.389388
								Aromatic Compound Degradation	FMT1 - FMT3	-0.0674698	0.946208	0.946208
								Aromatic Compound Degradation	CON - FMT3	0.221686	0.824558	0.98947
								Aromatic Compound Degradation	CON - FMT1	0.289156	0.772462	1
								Aromatic Compound Degradation	CON - FMT2	0.799999	0.423712	1
								Aromatic Compound Degradation	FMT1 - FMT2	0.510842	0.609461	1
								Aromatic Compound Degradation	FMT2 - FMT3	-0.578312	0.563053	1
								aspartate superpathway	FMT1 - FMT2	1.20502	0.228196	0.456391
								aspartate superpathway	CON - FMT2	0.937238	0.348636	0.522954
								aspartate superpathway	CON - FMT3	1.31978	0.186907	0.560722
								aspartate superpathway	FMT1 - FMT3	1.58757	0.112385	0.674307
								aspartate superpathway	CON - FMT1	-0.267782	0.788867	0.788867
								aspartate superpathway	FMT2 - FMT3	0.382546	0.702056	0.842468
								C1 Compound Utilization and Assimilation	CON - FMT1	1.43455	0.151416	0.454248
								C1 Compound Utilization and Assimilation	FMT1 - FMT3	-1.09026	0.2756	0.551201
								C1 Compound Utilization and Assimilation	FMT1 - FMT2	-1.45367	0.146036	0.876219
								C1 Compound Utilization and Assimilation	CON - FMT3	0.344291	0.730627	0.876753
								C1 Compound Utilization and Assimilation	CON - FMT2	-0.0191273	0.98474	0.98474
								C1 Compound Utilization and Assimilation	FMT2 - FMT3	0.363419	0.716292	1
								Carbohydrate Biosynthesis	CON - FMT2	-4.03586	5.44025e-05	0.000326415
								Carbohydrate Biosynthesis	FMT1 - FMT2	-3.13688	0.00170757	0.00512272
								Carbohydrate Biosynthesis	FMT2 - FMT3	2.46742	0.013609	0.027218
								Carbohydrate Biosynthesis	CON - FMT3	-1.56844	0.116779	0.175168
								Carbohydrate Biosynthesis	CON - FMT1	-0.898983	0.368662	0.442394
								Carbohydrate Biosynthesis	FMT1 - FMT3	-0.669456	0.503205	0.503205
								Carbohydrate Degradation	FMT1 - FMT2	3.06037	0.00221065	0.0132639
								Carbohydrate Degradation	CON - FMT1	-2.62044	0.00878163	0.0175633
								Carbohydrate Degradation	FMT2 - FMT3	-2.69695	0.00699779	0.0209934
								Carbohydrate Degradation	CON - FMT3	-2.25702	0.0240067	0.0360101
								Carbohydrate Degradation	FMT1 - FMT3	0.363419	0.716292	0.716292
								Carbohydrate Degradation	CON - FMT2	0.439928	0.659989	0.791987
								Carboxylate Degradation	CON - FMT1	0.0382546	0.969485	0.969485
								Carboxylate Degradation	CON - FMT2	-0.439928	0.659989	1
								Carboxylate Degradation	FMT1 - FMT2	-0.478183	0.63252	1
								Carboxylate Degradation	CON - FMT3	-0.133891	0.893489	1
								Carboxylate Degradation	FMT1 - FMT3	-0.172146	0.863323	1
								Carboxylate Degradation	FMT2 - FMT3	0.306037	0.759577	1
								Cell Structure Biosynthesis	CON - FMT2	3.82546	0.000130528	0.000783168
								Cell Structure Biosynthesis	FMT1 - FMT2	2.71608	0.00660606	0.0198182
								Cell Structure Biosynthesis	CON - FMT3	2.25702	0.0240067	0.0480135
								Cell Structure Biosynthesis	FMT2 - FMT3	-1.56844	0.116779	0.175168
								Cell Structure Biosynthesis	CON - FMT1	1.10938	0.267265	0.267265
								Cell Structure Biosynthesis	FMT1 - FMT3	1.14764	0.251118	0.301342
								Chlorinated Compound Degradation	CON - FMT2	0.226364	0.820918	0.985102
								Chlorinated Compound Degradation	CON - FMT1	0.565911	0.571454	1
								Chlorinated Compound Degradation	FMT1 - FMT2	-0.339547	0.734198	1
								Chlorinated Compound Degradation	CON - FMT3	0.565911	0.571454	1
								Chlorinated Compound Degradation	FMT1 - FMT3	0	1	1
								Chlorinated Compound Degradation	FMT2 - FMT3	0.339547	0.734198	1
								Cofactor, Prosthetic Group, Electron Carrier, and Vitamin Biosynthesis	FMT1 - FMT2	-3.63419	0.000278858	0.00167315
								Cofactor, Prosthetic Group, Electron Carrier, and Vitamin Biosynthesis	FMT2 - FMT3	3.17513	0.00149768	0.00449305
								Cofactor, Prosthetic Group, Electron Carrier, and Vitamin Biosynthesis	CON - FMT2	-2.90735	0.00364505	0.00729011
								Cofactor, Prosthetic Group, Electron Carrier, and Vitamin Biosynthesis	CON - FMT1	0.726837	0.467326	0.700988
								Cofactor, Prosthetic Group, Electron Carrier, and Vitamin Biosynthesis	FMT1 - FMT3	-0.459055	0.646195	0.775433
								Cofactor, Prosthetic Group, Electron Carrier, and Vitamin Biosynthesis	CON - FMT3	0.267782	0.788867	0.788867
								Degradation/Utilization/Assimilation - Other	CON - FMT3	-0.144755	0.884904	0.884904
								Degradation/Utilization/Assimilation - Other	CON - FMT1	0.26883	0.78806	0.945672
								Degradation/Utilization/Assimilation - Other	CON - FMT2	-0.537661	0.590811	1
								Degradation/Utilization/Assimilation - Other	FMT1 - FMT2	-0.806491	0.41996	1
								Degradation/Utilization/Assimilation - Other	FMT1 - FMT3	-0.413585	0.679178	1
								Degradation/Utilization/Assimilation - Other	FMT2 - FMT3	0.392906	0.694389	1
								ethylmalonyl-CoA pathway	CON - FMT2	-2.45227	0.0141957	0.0851745
								ethylmalonyl-CoA pathway	FMT1 - FMT2	-1.53754	0.124162	0.248324
								ethylmalonyl-CoA pathway	FMT2 - FMT3	1.61539	0.106227	0.318682
								ethylmalonyl-CoA pathway	CON - FMT3	-0.836886	0.402656	0.483188
								ethylmalonyl-CoA pathway	CON - FMT1	-0.914736	0.36033	0.540495
								ethylmalonyl-CoA pathway	FMT1 - FMT3	0.0778499	0.937947	0.937947
								Fatty Acid and Lipid Biosynthesis	FMT2 - FMT3	3.76808	0.000164509	0.000987054
								Fatty Acid and Lipid Biosynthesis	CON - FMT2	-2.77346	0.00554639	0.0166392
								Fatty Acid and Lipid Biosynthesis	FMT1 - FMT3	2.50568	0.0122217	0.0244435
								Fatty Acid and Lipid Biosynthesis	CON - FMT1	-1.51106	0.130774	0.196161
								Fatty Acid and Lipid Biosynthesis	FMT1 - FMT2	-1.2624	0.206804	0.248165
								Fatty Acid and Lipid Biosynthesis	CON - FMT3	0.99462	0.319921	0.319921
								Fatty Acid and Lipid Degradation	FMT2 - FMT3	-1.07113	0.284111	0.568223
								Fatty Acid and Lipid Degradation	CON - FMT3	-1.66408	0.0960974	0.576584
								Fatty Acid and Lipid Degradation	FMT1 - FMT2	0.516437	0.605549	0.605549
								Fatty Acid and Lipid Degradation	FMT1 - FMT3	-0.554692	0.579106	0.694927
								Fatty Acid and Lipid Degradation	CON - FMT1	-1.10938	0.267265	0.801794
								Fatty Acid and Lipid Degradation	CON - FMT2	-0.592946	0.553217	0.829826
								Fermentation	FMT2 - FMT3	-4.24626	2.17367e-05	0.00013042
								Fermentation	CON - FMT2	3.57681	0.000347819	0.000695638
								Fermentation	FMT1 - FMT2	3.57681	0.000347819	0.00104346
								Fermentation	CON - FMT3	-0.669456	0.503205	0.603846
								Fermentation	FMT1 - FMT3	-0.669456	0.503205	0.754807
								Fermentation	CON - FMT1	0	1	1
								Glycan Biosynthesis	CON - FMT2	3.94022	8.14055e-05	0.000488433
								Glycan Biosynthesis	FMT1 - FMT2	3.59593	0.000323231	0.000969694
								Glycan Biosynthesis	CON - FMT3	3.13688	0.00170757	0.00341515
								Glycan Biosynthesis	FMT1 - FMT3	2.79259	0.00522886	0.00784328
								Glycan Biosynthesis	FMT2 - FMT3	-0.803347	0.421774	0.506129
								Glycan Biosynthesis	CON - FMT1	0.344291	0.730627	0.730627
								Glycolysis	FMT2 - FMT3	-2.69695	0.00699779	0.0419867
								Glycolysis	CON - FMT2	1.74058	0.0817564	0.245269
								Glycolysis	FMT1 - FMT3	-1.31978	0.186907	0.280361
								Glycolysis	FMT1 - FMT2	1.37717	0.168461	0.336922
								Glycolysis	CON - FMT3	-0.956365	0.338888	0.406665
								Glycolysis	CON - FMT1	0.363419	0.716292	0.716292
								glyoxylate cycle	CON - FMT2	4.09324	4.25382e-05	0.000127615
								glyoxylate cycle	FMT1 - FMT2	4.11237	3.91618e-05	0.000234971
								glyoxylate cycle	FMT2 - FMT3	-2.35266	0.0186398	0.0372795
								glyoxylate cycle	CON - FMT3	1.74058	0.0817564	0.0981077
								glyoxylate cycle	FMT1 - FMT3	1.75971	0.0784567	0.117685
								glyoxylate cycle	CON - FMT1	-0.0191273	0.98474	0.98474
								Inorganic Nutrient Metabolism	CON - FMT2	-3.80633	0.000141042	0.000846255
								Inorganic Nutrient Metabolism	CON - FMT1	-2.88822	0.00387426	0.0116228
								Inorganic Nutrient Metabolism	CON - FMT3	-2.18051	0.0292195	0.058439
								Inorganic Nutrient Metabolism	FMT2 - FMT3	1.62582	0.103988	0.155982
								Inorganic Nutrient Metabolism	FMT1 - FMT2	-0.91811	0.358561	0.430273
								Inorganic Nutrient Metabolism	FMT1 - FMT3	0.70771	0.479125	0.479125
								isopropanol biosynthesis (engineered)	FMT1 - FMT2	2.42917	0.0151335	0.0454006
								isopropanol biosynthesis (engineered)	CON - FMT1	-2.5248	0.0115763	0.0694577
								isopropanol biosynthesis (engineered)	FMT2 - FMT3	-1.41542	0.156945	0.235418
								isopropanol biosynthesis (engineered)	CON - FMT3	-1.51106	0.130774	0.261548
								isopropanol biosynthesis (engineered)	FMT1 - FMT3	1.01375	0.310704	0.372844
								isopropanol biosynthesis (engineered)	CON - FMT2	-0.0956365	0.923809	0.923809
								Metabolic Regulator Biosynthesis	FMT1 - FMT3	3.97848	6.93576e-05	0.000208073
								Metabolic Regulator Biosynthesis	CON - FMT3	4.09324	4.25382e-05	0.000255229
								Metabolic Regulator Biosynthesis	FMT2 - FMT3	3.02211	0.00251016	0.00502033
								Metabolic Regulator Biosynthesis	FMT1 - FMT2	0.956365	0.338888	0.406665
								Metabolic Regulator Biosynthesis	CON - FMT2	1.07113	0.284111	0.426167
								Metabolic Regulator Biosynthesis	CON - FMT1	0.114764	0.908632	0.908632
								methyl ketone biosynthesis (engineered)	CON - FMT1	-0.461938	0.644125	1
								methyl ketone biosynthesis (engineered)	CON - FMT2	-0.483935	0.628432	1
								methyl ketone biosynthesis (engineered)	FMT1 - FMT2	-0.0219971	0.98245	1
								methyl ketone biosynthesis (engineered)	CON - FMT3	-0.461938	0.644125	1
								methyl ketone biosynthesis (engineered)	FMT1 - FMT3	0	1	1
								methyl ketone biosynthesis (engineered)	FMT2 - FMT3	0.0219971	0.98245	1
								methylaspartate cycle	CON - FMT2	-2.1522	0.0313818	0.188291
								methylaspartate cycle	FMT2 - FMT3	1.63838	0.101341	0.304024
								methylaspartate cycle	FMT1 - FMT2	-1.36694	0.171645	0.343291
								methylaspartate cycle	CON - FMT1	-0.785261	0.4323	0.648451
								methylaspartate cycle	CON - FMT3	-0.513813	0.607383	0.728859
								methylaspartate cycle	FMT1 - FMT3	0.271448	0.786046	0.786046
								Nucleic Acid Processing	FMT1 - FMT2	-4.47579	7.61298e-06	4.56779e-05
								Nucleic Acid Processing	CON - FMT2	-4.11237	3.91618e-05	0.000117486
								Nucleic Acid Processing	FMT2 - FMT3	2.58219	0.00981767	0.0196353
								Nucleic Acid Processing	FMT1 - FMT3	-1.8936	0.0582777	0.0874166
								Nucleic Acid Processing	CON - FMT3	-1.53018	0.125971	0.151165
								Nucleic Acid Processing	CON - FMT1	0.363419	0.716292	0.716292
								Nucleoside and Nucleotide Biosynthesis	CON - FMT3	-4.70532	2.53473e-06	1.52084e-05
								Nucleoside and Nucleotide Biosynthesis	FMT1 - FMT3	-3.04124	0.00235605	0.0047121
								Nucleoside and Nucleotide Biosynthesis	CON - FMT2	-3.11775	0.00182237	0.00546712
								Nucleoside and Nucleotide Biosynthesis	FMT2 - FMT3	-1.58757	0.112385	0.134861
								Nucleoside and Nucleotide Biosynthesis	CON - FMT1	-1.66408	0.0960974	0.144146
								Nucleoside and Nucleotide Biosynthesis	FMT1 - FMT2	-1.45367	0.146036	0.146036
								Nucleoside and Nucleotide Degradation	CON - FMT2	4.89659	9.75144e-07	5.85086e-06
								Nucleoside and Nucleotide Degradation	CON - FMT3	4.1315	3.60408e-05	0.000108122
								Nucleoside and Nucleotide Degradation	FMT1 - FMT2	3.21339	0.0013118	0.00262359
								Nucleoside and Nucleotide Degradation	FMT1 - FMT3	2.44829	0.0143534	0.0215301
								Nucleoside and Nucleotide Degradation	CON - FMT1	1.6832	0.0923359	0.110803
								Nucleoside and Nucleotide Degradation	FMT2 - FMT3	-0.765092	0.444217	0.444217
								Pentose Phosphate Pathways	CON - FMT2	4.3419	1.41257e-05	8.47545e-05
								Pentose Phosphate Pathways	FMT1 - FMT2	3.63419	0.000278858	0.000836575
								Pentose Phosphate Pathways	CON - FMT3	2.29528	0.0217173	0.0434346
								Pentose Phosphate Pathways	FMT2 - FMT3	-2.04662	0.0406953	0.0610429
								Pentose Phosphate Pathways	FMT1 - FMT3	1.58757	0.112385	0.134861
								Pentose Phosphate Pathways	CON - FMT1	0.70771	0.479125	0.479125
								Photosynthesis	CON - FMT3	-2.55837	0.0105164	0.0630982
								Photosynthesis	FMT1 - FMT3	-2.11595	0.0343494	0.103048
								Photosynthesis	CON - FMT2	-1.53887	0.123836	0.247672
								Photosynthesis	FMT2 - FMT3	-1.0195	0.307965	0.369558
								Photosynthesis	FMT1 - FMT2	-1.09645	0.272884	0.409326
								Photosynthesis	CON - FMT1	-0.442425	0.658182	0.658182
								Polymeric Compound Degradation	CON - FMT1	-0.172146	0.863323	0.863323
								Polymeric Compound Degradation	FMT1 - FMT3	-0.28691	0.774182	0.929018
								Polymeric Compound Degradation	CON - FMT2	-0.822474	0.410807	1
								Polymeric Compound Degradation	FMT1 - FMT2	-0.650328	0.51548	1
								Polymeric Compound Degradation	CON - FMT3	-0.459055	0.646195	1
								Polymeric Compound Degradation	FMT2 - FMT3	0.363419	0.716292	1
								Respiration	CON - FMT2	-1.85535	0.0635465	0.381279
								Respiration	CON - FMT1	-1.37717	0.168461	0.505383
								Respiration	CON - FMT3	-1.052	0.292799	0.585598
								Respiration	FMT2 - FMT3	0.803347	0.421774	0.632662
								Respiration	FMT1 - FMT3	0.325164	0.745057	0.745057
								Respiration	FMT1 - FMT2	-0.478183	0.63252	0.759024
								Secondary Metabolite Biosynthesis	CON - FMT1	1.66408	0.0960974	0.288292
								Secondary Metabolite Biosynthesis	FMT1 - FMT2	-1.33891	0.1806	0.361199
								Secondary Metabolite Biosynthesis	FMT1 - FMT3	-1.74058	0.0817564	0.490539
								Secondary Metabolite Biosynthesis	CON - FMT2	0.325164	0.745057	0.894068
								Secondary Metabolite Biosynthesis	CON - FMT3	-0.0765092	0.939014	0.939014
								Secondary Metabolite Biosynthesis	FMT2 - FMT3	-0.401673	0.687924	1
								Secondary Metabolite Degradation	CON - FMT3	-2.84997	0.00437236	0.0262342
								Secondary Metabolite Degradation	CON - FMT2	-1.97011	0.0488255	0.146477
								Secondary Metabolite Degradation	CON - FMT1	-1.53018	0.125971	0.251942
								Secondary Metabolite Degradation	FMT1 - FMT3	-1.31978	0.186907	0.280361
								Secondary Metabolite Degradation	FMT2 - FMT3	-0.879856	0.378937	0.454725
								Secondary Metabolite Degradation	FMT1 - FMT2	-0.439928	0.659989	0.659989
								superpathway of chorismate metabolism	CON - FMT2	4.18908	2.80093e-05	0.000168056
								superpathway of chorismate metabolism	FMT1 - FMT2	3.84477	0.000120667	0.000362
								superpathway of chorismate metabolism	CON - FMT3	2.81185	0.00492582	0.00985164
								superpathway of chorismate metabolism	FMT1 - FMT3	2.46754	0.0136046	0.0204069
								superpathway of chorismate metabolism	FMT2 - FMT3	-1.37723	0.168441	0.202129
								superpathway of chorismate metabolism	CON - FMT1	0.344308	0.730615	0.730615
								superpathway of D-glucarate and D-galactarate degradation	CON - FMT2	5.35564	8.5252e-08	5.11512e-07
								superpathway of D-glucarate and D-galactarate degradation	CON - FMT3	3.67244	0.000240244	0.000720731
								superpathway of D-glucarate and D-galactarate degradation	FMT1 - FMT2	3.2899	0.00100224	0.00200449
								superpathway of D-glucarate and D-galactarate degradation	CON - FMT1	2.06575	0.0388522	0.0582783
								superpathway of D-glucarate and D-galactarate degradation	FMT1 - FMT3	1.60669	0.108122	0.108122
								superpathway of D-glucarate and D-galactarate degradation	FMT2 - FMT3	-1.6832	0.0923359	0.110803
								superpathway of fucose and rhamnose degradation	FMT2 - FMT3	3.97848	6.93576e-05	0.000416146
								superpathway of fucose and rhamnose degradation	CON - FMT2	-2.44829	0.0143534	0.0430603
								superpathway of fucose and rhamnose degradation	FMT1 - FMT3	2.21877	0.0265026	0.0530052
								superpathway of fucose and rhamnose degradation	FMT1 - FMT2	-1.75971	0.0784567	0.117685
								superpathway of fucose and rhamnose degradation	CON - FMT3	1.53018	0.125971	0.151165
								superpathway of fucose and rhamnose degradation	CON - FMT1	-0.688583	0.491086	0.491086
								superpathway of glycolysis and the Entner-Doudoroff pathway	FMT1 - FMT2	-1.41542	0.156945	0.470836
								superpathway of glycolysis and the Entner-Doudoroff pathway	FMT2 - FMT3	1.03287	0.301663	0.603325
								superpathway of glycolysis and the Entner-Doudoroff pathway	FMT1 - FMT3	-0.382546	0.702056	0.842468
								superpathway of glycolysis and the Entner-Doudoroff pathway	CON - FMT2	-1.45367	0.146036	0.876219
								superpathway of glycolysis and the Entner-Doudoroff pathway	CON - FMT1	-0.0382546	0.969485	0.969485
								superpathway of glycolysis and the Entner-Doudoroff pathway	CON - FMT3	-0.420801	0.673901	1
								superpathway of glycolysis, pyruvate dehydrogenase, TCA, and glyoxylate bypass	CON - FMT2	4.03586	5.44025e-05	0.000163208
								superpathway of glycolysis, pyruvate dehydrogenase, TCA, and glyoxylate bypass	FMT1 - FMT2	4.18888	2.80336e-05	0.000168201
								superpathway of glycolysis, pyruvate dehydrogenase, TCA, and glyoxylate bypass	FMT2 - FMT3	-2.71608	0.00660606	0.0132121
								superpathway of glycolysis, pyruvate dehydrogenase, TCA, and glyoxylate bypass	FMT1 - FMT3	1.4728	0.140804	0.211207
								superpathway of glycolysis, pyruvate dehydrogenase, TCA, and glyoxylate bypass	CON - FMT3	1.31978	0.186907	0.224289
								superpathway of glycolysis, pyruvate dehydrogenase, TCA, and glyoxylate bypass	CON - FMT1	-0.153018	0.878384	0.878384
								superpathway of hexuronide and hexuronate degradation	CON - FMT2	3.88284	0.000103243	0.000619455
								superpathway of hexuronide and hexuronate degradation	FMT1 - FMT2	3.32815	0.000874246	0.00262274
								superpathway of hexuronide and hexuronate degradation	FMT2 - FMT3	-2.88822	0.00387426	0.00774851
								superpathway of hexuronide and hexuronate degradation	CON - FMT3	0.99462	0.319921	0.479882
								superpathway of hexuronide and hexuronate degradation	FMT1 - FMT3	0.439928	0.659989	0.659989
								superpathway of hexuronide and hexuronate degradation	CON - FMT1	0.554692	0.579106	0.694927
								superpathway of histidine, purine, and pyrimidine biosynthesis	CON - FMT3	-4.7627	1.91022e-06	1.14613e-05
								superpathway of histidine, purine, and pyrimidine biosynthesis	CON - FMT2	-3.94022	8.14055e-05	0.000244217
								superpathway of histidine, purine, and pyrimidine biosynthesis	FMT1 - FMT3	-3.13688	0.00170757	0.00341515
								superpathway of histidine, purine, and pyrimidine biosynthesis	FMT1 - FMT2	-2.3144	0.0206456	0.0309684
								superpathway of histidine, purine, and pyrimidine biosynthesis	CON - FMT1	-1.62582	0.103988	0.124785
								superpathway of histidine, purine, and pyrimidine biosynthesis	FMT2 - FMT3	-0.822474	0.410807	0.410807
								superpathway of S-adenosyl-L-methionine biosynthesis	CON - FMT2	4.36102	1.29455e-05	3.88364e-05
								superpathway of S-adenosyl-L-methionine biosynthesis	CON - FMT3	4.38015	1.18597e-05	7.11579e-05
								superpathway of S-adenosyl-L-methionine biosynthesis	CON - FMT1	2.50568	0.0122217	0.0244435
								superpathway of S-adenosyl-L-methionine biosynthesis	FMT1 - FMT2	1.85535	0.0635465	0.0762558
								superpathway of S-adenosyl-L-methionine biosynthesis	FMT1 - FMT3	1.87448	0.0608649	0.0912974
								superpathway of S-adenosyl-L-methionine biosynthesis	FMT2 - FMT3	0.0191273	0.98474	0.98474
								TCA cycle	FMT1 - FMT2	-2.44829	0.0143534	0.0430603
								TCA cycle	CON - FMT2	-2.56306	0.0103755	0.0622528
								TCA cycle	FMT1 - FMT3	-2.02749	0.0426119	0.0639179
								TCA cycle	CON - FMT3	-2.14226	0.0321727	0.0643455
								TCA cycle	FMT2 - FMT3	0.420801	0.673901	0.808681
								TCA cycle	CON - FMT1	-0.114764	0.908632	0.908632

## Sheet: S7
Table S7.1: Secondary metabolic pathways predicted using the MetaCyc database as a reference on D14 (%)								Table S7.2: Pairwise comparisons of secondary metabolic pathways predicted via the MetaCyc database on D14 (%)
L2_pathway	Mean_CON	Mean_FMT1	Mean_FMT2	Mean_FMT3	Kruskal_P value	Adjusted_P value		L2_pathway	Comparison	Z	Raw_P value	Adjusted P value
Cofactor, Prosthetic Group, Electron Carrier, and Vitamin Biosynthesis	11.6683	12.2648	14.0305	13.8817	0	0		1,5-anhydrofructose degradation	CON - FMT1	1.20064	0.229892	0.459784
Pentose Phosphate Pathways	1.60694	1.58396	1.33409	1.32639	0	0		1,5-anhydrofructose degradation	FMT1 - FMT2	-1.20064	0.229892	0.689675
Amine and Polyamine Degradation	0.400338	0.303715	0.220097	0.256387	0	0.0001		1,5-anhydrofructose degradation	CON - FMT2	0	1	1
Amino Acid Degradation	0.236543	0.286296	0.426577	0.41099	0	0.0001		1,5-anhydrofructose degradation	CON - FMT3	-0.0923567	0.926415	1
Fermentation	6.06197	5.52309	4.98831	5.00996	0	0.0001		1,5-anhydrofructose degradation	FMT1 - FMT3	-1.29299	0.196013	1
Nucleic Acid Processing	0.355745	0.428386	0.564002	0.519465	0	0.0001		1,5-anhydrofructose degradation	FMT2 - FMT3	-0.0923567	0.926415	1
Nucleoside and Nucleotide Degradation	2.96265	2.86265	2.21367	2.44823	0	0.0001		adenosylcobalamin biosynthesis I (anaerobic)	FMT1 - FMT2	-4.95862	7.09939e-07	4.25963e-06
adenosylcobalamin biosynthesis I (anaerobic)	0.0140546	0.000545355	0.0340972	0.0145052	0	0.0001		adenosylcobalamin biosynthesis I (anaerobic)	FMT1 - FMT3	-3.35042	0.000806885	0.00242065
superpathway of D-glucarate and D-galactarate degradation	0.00871588	0.0057908	0.000493691	0.00295544	0	0.0001		adenosylcobalamin biosynthesis I (anaerobic)	CON - FMT1	2.79521	0.00518661	0.0103732
superpathway of hexuronide and hexuronate degradation	0.229507	0.214277	0.139691	0.144279	0	0.0001		adenosylcobalamin biosynthesis I (anaerobic)	CON - FMT2	-2.16342	0.0305092	0.0457639
Cell Structure Biosynthesis	5.20641	5.02852	4.84051	4.79913	0.0001	0.0002		adenosylcobalamin biosynthesis I (anaerobic)	FMT2 - FMT3	1.6082	0.107791	0.129349
Glycan Biosynthesis	0.834033	0.824708	0.729596	0.750925	0.0001	0.0002		adenosylcobalamin biosynthesis I (anaerobic)	CON - FMT3	-0.555213	0.578749	0.578749
Inorganic Nutrient Metabolism	0.596397	0.653591	0.791228	0.870346	0.0001	0.0002		adenosylcobalamin biosynthesis II (aerobic)	FMT1 - FMT3	-2.04573	0.0407832	0.244699
Carbohydrate Degradation	2.38207	2.35027	1.95715	2.01287	0.0001	0.0003		adenosylcobalamin biosynthesis II (aerobic)	FMT1 - FMT2	-1.71577	0.0862039	0.258612
Glycolysis	2.47735	2.3268	2.03995	1.94398	0.0001	0.0003		adenosylcobalamin biosynthesis II (aerobic)	CON - FMT1	1.42981	0.152772	0.305543
Alcohol Degradation	0.0285832	0.00989654	0.0106856	0.00734272	0.0002	0.0005		adenosylcobalamin biosynthesis II (aerobic)	CON - FMT2	-0.285962	0.774907	0.774907
Aminoacyl-tRNA Charging	0.821227	0.815337	0.77218	0.772589	0.0002	0.0005		adenosylcobalamin biosynthesis II (aerobic)	CON - FMT3	-0.615918	0.537949	0.806923
TCA cycle	1.32126	1.66427	1.95567	2.13993	0.0004	0.001		adenosylcobalamin biosynthesis II (aerobic)	FMT2 - FMT3	-0.329956	0.741433	0.88972
superpathway of histidine, purine, and pyrimidine biosynthesis	0.26599	0.402274	0.493804	0.491489	0.0003	0.001		Alcohol Degradation	CON - FMT3	4.32277	1.54082e-05	9.24494e-05
Carbohydrate Biosynthesis	4.17394	4.44376	4.58175	4.61527	0.0005	0.0012		Alcohol Degradation	CON - FMT1	3.13688	0.00170757	0.00512272
Fatty Acid and Lipid Biosynthesis	7.77046	7.17004	7.16233	7.08796	0.0012	0.0029		Alcohol Degradation	CON - FMT2	2.71608	0.00660606	0.0132121
C1 Compound Utilization and Assimilation	1.93214	1.94737	2.06123	1.84434	0.0023	0.0054		Alcohol Degradation	FMT2 - FMT3	1.60669	0.108122	0.162182
Carboxylate Degradation	0.479654	0.405558	0.426558	0.370445	0.0029	0.0065		Alcohol Degradation	FMT1 - FMT3	1.18589	0.235665	0.282798
superpathway of glycolysis and the Entner-Doudoroff pathway	0.309944	0.265983	0.290869	0.223738	0.0079	0.0168		Alcohol Degradation	FMT1 - FMT2	-0.420801	0.673901	0.673901
Amine and Polyamine Biosynthesis	0.48107	0.444142	0.370806	0.366284	0.0125	0.0246		Aldehyde Degradation	CON - FMT1	2.41004	0.0159508	0.0478523
superpathway of glycolysis, pyruvate dehydrogenase, TCA, and glyoxylate bypass	0.07403	0.0458597	0.0341346	0.0368974	0.0125	0.0246		Aldehyde Degradation	CON - FMT3	2.48655	0.0128989	0.0773932
glyoxylate cycle	0.0320507	0.0180565	0.0136968	0.0199265	0.0139	0.0263		Aldehyde Degradation	CON - FMT2	1.83622	0.066325	0.13265
Fatty Acid and Lipid Degradation	0.0625852	0.111059	0.106188	0.127107	0.0183	0.0334		Aldehyde Degradation	FMT1 - FMT2	-0.573819	0.56609	0.679308
superpathway of S-adenosyl-L-methionine biosynthesis	0.344622	0.300046	0.282038	0.244548	0.0219	0.0386		Aldehyde Degradation	FMT2 - FMT3	0.650328	0.51548	0.77322
Respiration	0.270403	0.331609	0.331648	0.557691	0.0244	0.0414		Aldehyde Degradation	FMT1 - FMT3	0.0765092	0.939014	0.939014
Aldehyde Degradation	0.00513645	0.00161118	0.0028339	0.00164065	0.0448	0.0737		Amine and Polyamine Biosynthesis	CON - FMT2	2.84997	0.00437236	0.0262342
Nucleoside and Nucleotide Biosynthesis	18.5449	19.4323	19.3604	19.164	0.0657	0.1046		Amine and Polyamine Biosynthesis	CON - FMT3	2.54393	0.0109613	0.0328838
ethylmalonyl-CoA pathway	0.00814033	0.00216777	0.00461073	0.0102501	0.0733	0.1133		Amine and Polyamine Biosynthesis	FMT1 - FMT2	1.8936	0.0582777	0.116555
superpathway of chorismate metabolism	0.0251795	0.00922044	0.0191216	0.0135177	0.0865	0.1297		Amine and Polyamine Biosynthesis	FMT1 - FMT3	1.58757	0.112385	0.168577
Amino Acid Biosynthesis	19.0194	18.5641	18.4795	18.6086	0.1026	0.1496		Amine and Polyamine Biosynthesis	CON - FMT1	0.956365	0.338888	0.406665
Chlorinated Compound Degradation	0.000142575	0	2.07473e-05	0.000559923	0.1247	0.1767		Amine and Polyamine Biosynthesis	FMT2 - FMT3	-0.306037	0.759577	0.759577
methyl ketone biosynthesis (engineered)	0.000398957	3.65898e-06	0.000111114	0.000831605	0.1457	0.2008		Amine and Polyamine Degradation	CON - FMT2	4.68619	2.78339e-06	1.67004e-05
Photosynthesis	0.0322593	0.00624001	0.00704657	0.0292032	0.1525	0.2047		Amine and Polyamine Degradation	CON - FMT3	3.59593	0.000323231	0.000969694
aspartate superpathway	0.322522	0.307969	0.349783	0.305619	0.1648	0.2155		Amine and Polyamine Degradation	CON - FMT1	2.42917	0.0151335	0.0302671
adenosylcobalamin biosynthesis II (aerobic)	0.00710806	0.000108937	0.00244415	0.00875834	0.1814	0.2305		Amine and Polyamine Degradation	FMT1 - FMT2	2.25702	0.0240067	0.0360101
methylaspartate cycle	0.0147321	0.00704541	0.0100907	0.00506482	0.1853	0.2305		Amine and Polyamine Degradation	FMT2 - FMT3	-1.09026	0.2756	0.2756
Secondary Metabolite Biosynthesis	3.15161	3.18058	3.22302	3.12494	0.1919	0.233		Amine and Polyamine Degradation	FMT1 - FMT3	1.16677	0.243305	0.291966
Polymeric Compound Degradation	1.95951	2.02872	1.88595	1.95458	0.3115	0.3695		Amino Acid Biosynthesis	CON - FMT1	1.91273	0.0557826	0.111565
Degradation/Utilization/Assimilation - Other	0.000600227	3.31735e-05	8.53868e-05	0.00104403	0.3584	0.4155		Amino Acid Biosynthesis	CON - FMT3	1.93186	0.0533771	0.160131
1,5-anhydrofructose degradation	1.39624e-05	0	2.42569e-05	0.000101976	0.5152	0.5712		Amino Acid Biosynthesis	CON - FMT2	2.19964	0.0278325	0.166995
isopropanol biosynthesis (engineered)	0.00913683	0.00377846	0.00393772	0.00484035	0.5043	0.5712		Amino Acid Biosynthesis	FMT2 - FMT3	-0.267782	0.788867	0.94664
superpathway of fucose and rhamnose degradation	0.109237	0.0900529	0.0962759	0.103687	0.5596	0.6073		Amino Acid Biosynthesis	FMT1 - FMT3	0.0191273	0.98474	0.98474
Aromatic Compound Biosynthesis	1.48697	1.48602	1.45543	1.46937	0.6054	0.6433		Amino Acid Biosynthesis	FMT1 - FMT2	0.28691	0.774182	1
Metabolic Regulator Biosynthesis	0.0276493	0.0164968	0.0205787	0.0152155	0.6615	0.6885		Amino Acid Degradation	CON - FMT2	-4.32277	1.54082e-05	9.24494e-05
Aromatic Compound Degradation	0.0253695	0.0129991	0.00613969	0.0209066	0.7084	0.7225		Amino Acid Degradation	CON - FMT3	-3.86371	0.000111676	0.000335027
Secondary Metabolite Degradation	1.84099	1.81781	1.86909	1.85957	0.8177	0.8177		Amino Acid Degradation	FMT1 - FMT2	-3.09862	0.00194422	0.00388845
								Amino Acid Degradation	FMT1 - FMT3	-2.63957	0.00830119	0.0124518
								Amino Acid Degradation	CON - FMT1	-1.22415	0.220897	0.265076
								Amino Acid Degradation	FMT2 - FMT3	0.459055	0.646195	0.646195
								Aminoacyl-tRNA Charging	FMT1 - FMT2	3.44291	0.000575482	0.00172645
								Aminoacyl-tRNA Charging	CON - FMT2	3.53855	0.00040233	0.00241398
								Aminoacyl-tRNA Charging	CON - FMT3	2.79259	0.00522886	0.0104577
								Aminoacyl-tRNA Charging	FMT1 - FMT3	2.69695	0.00699779	0.0104967
								Aminoacyl-tRNA Charging	FMT2 - FMT3	-0.745965	0.455689	0.546826
								Aminoacyl-tRNA Charging	CON - FMT1	0.0956365	0.923809	0.923809
								Aromatic Compound Biosynthesis	FMT2 - FMT3	-0.879856	0.378937	0.757875
								Aromatic Compound Biosynthesis	FMT1 - FMT2	1.10938	0.267265	0.801794
								Aromatic Compound Biosynthesis	CON - FMT1	0.114764	0.908632	0.908632
								Aromatic Compound Biosynthesis	FMT1 - FMT3	0.229528	0.818459	0.982151
								Aromatic Compound Biosynthesis	CON - FMT2	1.22415	0.220897	1
								Aromatic Compound Biosynthesis	CON - FMT3	0.344291	0.730627	1
								Aromatic Compound Degradation	FMT1 - FMT2	-0.194625	0.845687	0.845687
								Aromatic Compound Degradation	CON - FMT2	0.272475	0.785257	0.942309
								Aromatic Compound Degradation	CON - FMT1	0.467099	0.640429	0.960643
								Aromatic Compound Degradation	CON - FMT3	1.12882	0.258972	1
								Aromatic Compound Degradation	FMT1 - FMT3	0.661724	0.508148	1
								Aromatic Compound Degradation	FMT2 - FMT3	0.856349	0.391805	1
								aspartate superpathway	FMT1 - FMT2	-1.8936	0.0582777	0.174833
								aspartate superpathway	FMT2 - FMT3	2.00837	0.0446043	0.267626
								aspartate superpathway	CON - FMT2	-1.22415	0.220897	0.441793
								aspartate superpathway	CON - FMT1	0.669456	0.503205	0.603846
								aspartate superpathway	CON - FMT3	0.784219	0.432911	0.649367
								aspartate superpathway	FMT1 - FMT3	0.114764	0.908632	0.908632
								C1 Compound Utilization and Assimilation	FMT2 - FMT3	3.74895	0.000177576	0.00106545
								C1 Compound Utilization and Assimilation	FMT1 - FMT3	2.42917	0.0151335	0.0454006
								C1 Compound Utilization and Assimilation	CON - FMT3	2.00837	0.0446043	0.0892087
								C1 Compound Utilization and Assimilation	CON - FMT2	-1.74058	0.0817564	0.122635
								C1 Compound Utilization and Assimilation	FMT1 - FMT2	-1.31978	0.186907	0.224289
								C1 Compound Utilization and Assimilation	CON - FMT1	-0.420801	0.673901	0.673901
								Carbohydrate Biosynthesis	CON - FMT3	-3.78721	0.000152351	0.000914106
								Carbohydrate Biosynthesis	CON - FMT2	-3.5003	0.000464742	0.00139422
								Carbohydrate Biosynthesis	CON - FMT1	-2.35266	0.0186398	0.0372795
								Carbohydrate Biosynthesis	FMT1 - FMT3	-1.43455	0.151416	0.227124
								Carbohydrate Biosynthesis	FMT1 - FMT2	-1.14764	0.251118	0.301342
								Carbohydrate Biosynthesis	FMT2 - FMT3	-0.28691	0.774182	0.774182
								Carbohydrate Degradation	CON - FMT2	3.53855	0.00040233	0.00241398
								Carbohydrate Degradation	CON - FMT3	3.34728	0.000816094	0.00244828
								Carbohydrate Degradation	FMT1 - FMT2	3.23251	0.00122706	0.00245412
								Carbohydrate Degradation	FMT1 - FMT3	3.04124	0.00235605	0.00353408
								Carbohydrate Degradation	FMT2 - FMT3	-0.191273	0.848312	0.848312
								Carbohydrate Degradation	CON - FMT1	0.306037	0.759577	0.911492
								Carboxylate Degradation	CON - FMT3	3.7107	0.00020669	0.00124014
								Carboxylate Degradation	CON - FMT1	2.25702	0.0240067	0.0720202
								Carboxylate Degradation	FMT2 - FMT3	1.79797	0.0721823	0.108274
								Carboxylate Degradation	CON - FMT2	1.91273	0.0557826	0.111565
								Carboxylate Degradation	FMT1 - FMT3	1.45367	0.146036	0.175244
								Carboxylate Degradation	FMT1 - FMT2	-0.344291	0.730627	0.730627
								Cell Structure Biosynthesis	CON - FMT3	4.51404	6.36033e-06	3.8162e-05
								Cell Structure Biosynthesis	FMT1 - FMT3	2.9456	0.00322324	0.00644649
								Cell Structure Biosynthesis	CON - FMT2	3.02211	0.00251016	0.00753049
								Cell Structure Biosynthesis	FMT1 - FMT2	1.45367	0.146036	0.146036
								Cell Structure Biosynthesis	FMT2 - FMT3	1.49193	0.135718	0.162861
								Cell Structure Biosynthesis	CON - FMT1	1.56844	0.116779	0.175168
								Chlorinated Compound Degradation	CON - FMT1	2.25263	0.0242826	0.145695
								Chlorinated Compound Degradation	CON - FMT2	1.73279	0.0831327	0.249398
								Chlorinated Compound Degradation	FMT1 - FMT3	-1.27071	0.203831	0.407661
								Chlorinated Compound Degradation	CON - FMT3	0.981915	0.326142	0.489212
								Chlorinated Compound Degradation	FMT2 - FMT3	-0.750876	0.452727	0.543273
								Chlorinated Compound Degradation	FMT1 - FMT2	-0.519837	0.603177	0.603177
								Cofactor, Prosthetic Group, Electron Carrier, and Vitamin Biosynthesis	CON - FMT2	-4.41841	9.94312e-06	5.96587e-05
								Cofactor, Prosthetic Group, Electron Carrier, and Vitamin Biosynthesis	CON - FMT3	-4.26539	1.99555e-05	5.98665e-05
								Cofactor, Prosthetic Group, Electron Carrier, and Vitamin Biosynthesis	FMT1 - FMT2	-3.38553	0.000710403	0.00142081
								Cofactor, Prosthetic Group, Electron Carrier, and Vitamin Biosynthesis	FMT1 - FMT3	-3.23251	0.00122706	0.00184059
								Cofactor, Prosthetic Group, Electron Carrier, and Vitamin Biosynthesis	CON - FMT1	-1.03287	0.301663	0.361995
								Cofactor, Prosthetic Group, Electron Carrier, and Vitamin Biosynthesis	FMT2 - FMT3	0.153018	0.878384	0.878384
								Degradation/Utilization/Assimilation - Other	FMT1 - FMT2	-1.31961	0.186964	0.373929
								Degradation/Utilization/Assimilation - Other	FMT1 - FMT3	-1.47671	0.139754	0.419261
								Degradation/Utilization/Assimilation - Other	CON - FMT1	1.56049	0.118643	0.711859
								Degradation/Utilization/Assimilation - Other	CON - FMT3	0.0837849	0.933227	0.933227
								Degradation/Utilization/Assimilation - Other	CON - FMT2	0.240882	0.809647	1
								Degradation/Utilization/Assimilation - Other	FMT2 - FMT3	-0.157097	0.875169	1
								ethylmalonyl-CoA pathway	FMT1 - FMT2	-2.60131	0.00928677	0.0557206
								ethylmalonyl-CoA pathway	CON - FMT2	-1.58757	0.112385	0.224769
								ethylmalonyl-CoA pathway	FMT2 - FMT3	1.62582	0.103988	0.311963
								ethylmalonyl-CoA pathway	FMT1 - FMT3	-0.975492	0.329316	0.395179
								ethylmalonyl-CoA pathway	CON - FMT1	1.01375	0.310704	0.466055
								ethylmalonyl-CoA pathway	CON - FMT3	0.0382546	0.969485	0.969485
								Fatty Acid and Lipid Biosynthesis	CON - FMT3	3.57681	0.000347819	0.00208691
								Fatty Acid and Lipid Biosynthesis	CON - FMT2	3.11775	0.00182237	0.00546712
								Fatty Acid and Lipid Biosynthesis	CON - FMT1	2.9456	0.00322324	0.00644649
								Fatty Acid and Lipid Biosynthesis	FMT2 - FMT3	0.459055	0.646195	0.775433
								Fatty Acid and Lipid Biosynthesis	FMT1 - FMT3	0.631201	0.527909	0.791864
								Fatty Acid and Lipid Biosynthesis	FMT1 - FMT2	0.172146	0.863323	0.863323
								Fatty Acid and Lipid Degradation	CON - FMT3	-2.5248	0.0115763	0.0347289
								Fatty Acid and Lipid Degradation	CON - FMT2	-2.62044	0.00878163	0.0526898
								Fatty Acid and Lipid Degradation	FMT1 - FMT3	-1.70233	0.0886936	0.13304
								Fatty Acid and Lipid Degradation	FMT1 - FMT2	-1.79797	0.0721823	0.144365
								Fatty Acid and Lipid Degradation	CON - FMT1	-0.822474	0.410807	0.492969
								Fatty Acid and Lipid Degradation	FMT2 - FMT3	0.0956365	0.923809	0.923809
								Fermentation	CON - FMT3	4.16975	3.04932e-05	9.14795e-05
								Fermentation	CON - FMT2	4.24626	2.17367e-05	0.00013042
								Fermentation	FMT1 - FMT3	2.18051	0.0292195	0.0438293
								Fermentation	FMT1 - FMT2	2.25702	0.0240067	0.0480135
								Fermentation	CON - FMT1	1.98924	0.0466748	0.0560097
								Fermentation	FMT2 - FMT3	-0.0765092	0.939014	0.939014
								Glycan Biosynthesis	FMT1 - FMT2	3.57681	0.000347819	0.00104346
								Glycan Biosynthesis	CON - FMT2	3.69157	0.000222875	0.00133725
								Glycan Biosynthesis	CON - FMT3	3.0795	0.00207351	0.00414703
								Glycan Biosynthesis	FMT1 - FMT3	2.96473	0.00302947	0.0045442
								Glycan Biosynthesis	FMT2 - FMT3	-0.612074	0.540489	0.648587
								Glycan Biosynthesis	CON - FMT1	0.114764	0.908632	0.908632
								Glycolysis	CON - FMT3	3.95935	7.51536e-05	0.000450922
								Glycolysis	CON - FMT2	3.36641	0.000761548	0.00228464
								Glycolysis	FMT1 - FMT3	2.9456	0.00322324	0.00644649
								Glycolysis	FMT1 - FMT2	2.35266	0.0186398	0.0279596
								Glycolysis	CON - FMT1	1.01375	0.310704	0.372844
								Glycolysis	FMT2 - FMT3	0.592946	0.553217	0.553217
								glyoxylate cycle	CON - FMT3	2.96473	0.00302947	0.0181768
								glyoxylate cycle	CON - FMT1	2.56306	0.0103755	0.0311264
								glyoxylate cycle	CON - FMT2	2.27615	0.0228371	0.0456742
								glyoxylate cycle	FMT2 - FMT3	0.688583	0.491086	0.736629
								glyoxylate cycle	FMT1 - FMT2	-0.28691	0.774182	0.774182
								glyoxylate cycle	FMT1 - FMT3	0.401673	0.687924	0.825509
								Inorganic Nutrient Metabolism	CON - FMT3	-4.1315	3.60408e-05	0.000216245
								Inorganic Nutrient Metabolism	FMT1 - FMT3	-3.17513	0.00149768	0.00299537
								Inorganic Nutrient Metabolism	CON - FMT2	-3.25164	0.00114741	0.00344222
								Inorganic Nutrient Metabolism	FMT1 - FMT2	-2.29528	0.0217173	0.032576
								Inorganic Nutrient Metabolism	FMT2 - FMT3	-0.879856	0.378937	0.378937
								Inorganic Nutrient Metabolism	CON - FMT1	-0.956365	0.338888	0.406665
								isopropanol biosynthesis (engineered)	FMT1 - FMT2	-0.975492	0.329316	0.658632
								isopropanol biosynthesis (engineered)	CON - FMT3	0.401673	0.687924	0.825509
								isopropanol biosynthesis (engineered)	CON - FMT1	1.4728	0.140804	0.844826
								isopropanol biosynthesis (engineered)	FMT1 - FMT3	-1.07113	0.284111	0.852334
								isopropanol biosynthesis (engineered)	FMT2 - FMT3	-0.0956365	0.923809	0.923809
								isopropanol biosynthesis (engineered)	CON - FMT2	0.49731	0.618971	0.928456
								Metabolic Regulator Biosynthesis	FMT1 - FMT2	-0.745965	0.455689	0.683533
								Metabolic Regulator Biosynthesis	FMT2 - FMT3	0.822474	0.410807	0.821614
								Metabolic Regulator Biosynthesis	FMT1 - FMT3	0.0765092	0.939014	0.939014
								Metabolic Regulator Biosynthesis	CON - FMT1	0.937238	0.348636	1
								Metabolic Regulator Biosynthesis	CON - FMT2	0.191273	0.848312	1
								Metabolic Regulator Biosynthesis	CON - FMT3	1.01375	0.310704	1
								methyl ketone biosynthesis (engineered)	FMT1 - FMT3	-1.94389	0.0519087	0.155726
								methyl ketone biosynthesis (engineered)	CON - FMT1	1.7603	0.0783569	0.156714
								methyl ketone biosynthesis (engineered)	FMT1 - FMT2	-1.95469	0.0506197	0.303718
								methyl ketone biosynthesis (engineered)	FMT2 - FMT3	0.0107994	0.991384	0.991384
								methyl ketone biosynthesis (engineered)	CON - FMT2	-0.194389	0.845871	1
								methyl ketone biosynthesis (engineered)	CON - FMT3	-0.18359	0.854335	1
								methylaspartate cycle	FMT1 - FMT2	-2.08488	0.0370806	0.222483
								methylaspartate cycle	FMT2 - FMT3	1.58757	0.112385	0.337154
								methylaspartate cycle	CON - FMT2	-0.99462	0.319921	0.479882
								methylaspartate cycle	CON - FMT1	1.09026	0.2756	0.551201
								methylaspartate cycle	FMT1 - FMT3	-0.49731	0.618971	0.618971
								methylaspartate cycle	CON - FMT3	0.592946	0.553217	0.66386
								Nucleic Acid Processing	CON - FMT2	-4.45666	8.3246e-06	4.99476e-05
								Nucleic Acid Processing	CON - FMT3	-3.65331	0.000258877	0.00077663
								Nucleic Acid Processing	FMT1 - FMT2	-3.23251	0.00122706	0.00245412
								Nucleic Acid Processing	FMT1 - FMT3	-2.42917	0.0151335	0.0227003
								Nucleic Acid Processing	CON - FMT1	-1.22415	0.220897	0.265076
								Nucleic Acid Processing	FMT2 - FMT3	0.803347	0.421774	0.421774
								Nucleoside and Nucleotide Biosynthesis	CON - FMT2	-2.27615	0.0228371	0.0685113
								Nucleoside and Nucleotide Biosynthesis	CON - FMT1	-2.33353	0.0196203	0.117722
								Nucleoside and Nucleotide Biosynthesis	CON - FMT3	-1.81709	0.0692028	0.138406
								Nucleoside and Nucleotide Biosynthesis	FMT2 - FMT3	0.459055	0.646195	0.775433
								Nucleoside and Nucleotide Biosynthesis	FMT1 - FMT3	0.516437	0.605549	0.908324
								Nucleoside and Nucleotide Biosynthesis	FMT1 - FMT2	0.0573819	0.954241	0.954241
								Nucleoside and Nucleotide Degradation	CON - FMT2	4.7627	1.91022e-06	1.14613e-05
								Nucleoside and Nucleotide Degradation	FMT1 - FMT2	3.74895	0.000177576	0.000532727
								Nucleoside and Nucleotide Degradation	CON - FMT3	3.32815	0.000874246	0.00174849
								Nucleoside and Nucleotide Degradation	FMT1 - FMT3	2.3144	0.0206456	0.0309684
								Nucleoside and Nucleotide Degradation	FMT2 - FMT3	-1.43455	0.151416	0.181699
								Nucleoside and Nucleotide Degradation	CON - FMT1	1.01375	0.310704	0.310704
								Pentose Phosphate Pathways	CON - FMT2	4.03586	5.44025e-05	0.000163208
								Pentose Phosphate Pathways	CON - FMT3	4.18888	2.80336e-05	0.000168201
								Pentose Phosphate Pathways	FMT1 - FMT3	3.61506	0.000300278	0.000600556
								Pentose Phosphate Pathways	FMT1 - FMT2	3.46204	0.000536094	0.000804142
								Pentose Phosphate Pathways	CON - FMT1	0.573819	0.56609	0.679308
								Pentose Phosphate Pathways	FMT2 - FMT3	0.153018	0.878384	0.878384
								Photosynthesis	CON - FMT3	1.91273	0.0557826	0.167348
								Photosynthesis	CON - FMT1	2.04662	0.0406953	0.244172
								Photosynthesis	CON - FMT2	1.4728	0.140804	0.281609
								Photosynthesis	FMT2 - FMT3	0.439928	0.659989	0.791987
								Photosynthesis	FMT1 - FMT2	-0.573819	0.56609	0.849135
								Photosynthesis	FMT1 - FMT3	-0.133891	0.893489	0.893489
								Polymeric Compound Degradation	FMT1 - FMT2	1.83622	0.066325	0.39795
								Polymeric Compound Degradation	FMT2 - FMT3	-1.16677	0.243305	0.48661
								Polymeric Compound Degradation	CON - FMT2	1.28153	0.200008	0.600024
								Polymeric Compound Degradation	CON - FMT1	-0.554692	0.579106	0.694927
								Polymeric Compound Degradation	FMT1 - FMT3	0.669456	0.503205	0.754807
								Polymeric Compound Degradation	CON - FMT3	0.114764	0.908632	0.908632
								Respiration	CON - FMT3	-2.88822	0.00387426	0.0232455
								Respiration	FMT1 - FMT3	-2.27615	0.0228371	0.0685113
								Respiration	FMT2 - FMT3	-1.41542	0.156945	0.235418
								Respiration	CON - FMT2	-1.4728	0.140804	0.281609
								Respiration	FMT1 - FMT2	-0.860729	0.389388	0.467265
								Respiration	CON - FMT1	-0.612074	0.540489	0.540489
								Secondary Metabolite Biosynthesis	CON - FMT2	-1.75971	0.0784567	0.23537
								Secondary Metabolite Biosynthesis	CON - FMT1	-1.12851	0.259104	0.388656
								Secondary Metabolite Biosynthesis	FMT2 - FMT3	1.81709	0.0692028	0.415217
								Secondary Metabolite Biosynthesis	FMT1 - FMT3	1.18589	0.235665	0.471329
								Secondary Metabolite Biosynthesis	FMT1 - FMT2	-0.631201	0.527909	0.633491
								Secondary Metabolite Biosynthesis	CON - FMT3	0.0573819	0.954241	0.954241
								Secondary Metabolite Degradation	CON - FMT1	0.688583	0.491086	0.982172
								Secondary Metabolite Degradation	CON - FMT3	-0.0191273	0.98474	0.98474
								Secondary Metabolite Degradation	CON - FMT2	-0.2104	0.833355	1
								Secondary Metabolite Degradation	FMT1 - FMT2	-0.898983	0.368662	1
								Secondary Metabolite Degradation	FMT1 - FMT3	-0.70771	0.479125	1
								Secondary Metabolite Degradation	FMT2 - FMT3	0.191273	0.848312	1
								superpathway of chorismate metabolism	CON - FMT1	2.44829	0.0143534	0.0861206
								superpathway of chorismate metabolism	CON - FMT3	1.56844	0.116779	0.233558
								superpathway of chorismate metabolism	FMT1 - FMT2	-1.64495	0.0999806	0.299942
								superpathway of chorismate metabolism	FMT2 - FMT3	0.765092	0.444217	0.444217
								superpathway of chorismate metabolism	CON - FMT2	0.803347	0.421774	0.506129
								superpathway of chorismate metabolism	FMT1 - FMT3	-0.879856	0.378937	0.568406
								superpathway of D-glucarate and D-galactarate degradation	CON - FMT2	4.28653	1.81489e-05	0.000108893
								superpathway of D-glucarate and D-galactarate degradation	FMT1 - FMT2	4.09516	4.2187e-05	0.000126561
								superpathway of D-glucarate and D-galactarate degradation	CON - FMT3	2.48772	0.0128566	0.0257132
								superpathway of D-glucarate and D-galactarate degradation	FMT1 - FMT3	2.29635	0.0216557	0.0324835
								superpathway of D-glucarate and D-galactarate degradation	FMT2 - FMT3	-1.79881	0.0720487	0.0864584
								superpathway of D-glucarate and D-galactarate degradation	CON - FMT1	0.191363	0.848241	0.848241
								superpathway of fucose and rhamnose degradation	FMT2 - FMT3	-0.325164	0.745057	0.745057
								superpathway of fucose and rhamnose degradation	FMT1 - FMT2	-0.478183	0.63252	0.759024
								superpathway of fucose and rhamnose degradation	CON - FMT3	0.592946	0.553217	0.829826
								superpathway of fucose and rhamnose degradation	FMT1 - FMT3	-0.803347	0.421774	0.843549
								superpathway of fucose and rhamnose degradation	CON - FMT1	1.39629	0.162626	0.975758
								superpathway of fucose and rhamnose degradation	CON - FMT2	0.91811	0.358561	1
								superpathway of glycolysis and the Entner-Doudoroff pathway	CON - FMT3	3.25164	0.00114741	0.00688445
								superpathway of glycolysis and the Entner-Doudoroff pathway	FMT2 - FMT3	2.58219	0.00981767	0.029453
								superpathway of glycolysis and the Entner-Doudoroff pathway	FMT1 - FMT3	1.74058	0.0817564	0.163513
								superpathway of glycolysis and the Entner-Doudoroff pathway	CON - FMT1	1.51106	0.130774	0.196161
								superpathway of glycolysis and the Entner-Doudoroff pathway	FMT1 - FMT2	-0.841601	0.400011	0.480013
								superpathway of glycolysis and the Entner-Doudoroff pathway	CON - FMT2	0.669456	0.503205	0.503205
								superpathway of glycolysis, pyruvate dehydrogenase, TCA, and glyoxylate bypass	CON - FMT3	2.96473	0.00302947	0.0181768
								superpathway of glycolysis, pyruvate dehydrogenase, TCA, and glyoxylate bypass	CON - FMT1	2.65869	0.0078444	0.0235332
								superpathway of glycolysis, pyruvate dehydrogenase, TCA, and glyoxylate bypass	CON - FMT2	2.25702	0.0240067	0.0480135
								superpathway of glycolysis, pyruvate dehydrogenase, TCA, and glyoxylate bypass	FMT2 - FMT3	0.70771	0.479125	0.718688
								superpathway of glycolysis, pyruvate dehydrogenase, TCA, and glyoxylate bypass	FMT1 - FMT3	0.306037	0.759577	0.759577
								superpathway of glycolysis, pyruvate dehydrogenase, TCA, and glyoxylate bypass	FMT1 - FMT2	-0.401673	0.687924	0.825509
								superpathway of hexuronide and hexuronate degradation	CON - FMT3	3.82546	0.000130528	0.000391584
								superpathway of hexuronide and hexuronate degradation	CON - FMT2	3.9211	8.81468e-05	0.000528881
								superpathway of hexuronide and hexuronate degradation	FMT1 - FMT2	3.55768	0.000374147	0.000748295
								superpathway of hexuronide and hexuronate degradation	FMT1 - FMT3	3.46204	0.000536094	0.000804142
								superpathway of hexuronide and hexuronate degradation	CON - FMT1	0.363419	0.716292	0.859551
								superpathway of hexuronide and hexuronate degradation	FMT2 - FMT3	-0.0956365	0.923809	0.923809
								superpathway of histidine, purine, and pyrimidine biosynthesis	CON - FMT2	-3.65331	0.000258877	0.00077663
								superpathway of histidine, purine, and pyrimidine biosynthesis	CON - FMT3	-3.76808	0.000164509	0.000987054
								superpathway of histidine, purine, and pyrimidine biosynthesis	CON - FMT1	-2.14226	0.0321727	0.0643455
								superpathway of histidine, purine, and pyrimidine biosynthesis	FMT1 - FMT3	-1.62582	0.103988	0.155982
								superpathway of histidine, purine, and pyrimidine biosynthesis	FMT1 - FMT2	-1.51106	0.130774	0.156929
								superpathway of histidine, purine, and pyrimidine biosynthesis	FMT2 - FMT3	-0.114764	0.908632	0.908632
								superpathway of S-adenosyl-L-methionine biosynthesis	CON - FMT3	3.02211	0.00251016	0.015061
								superpathway of S-adenosyl-L-methionine biosynthesis	CON - FMT2	2.12313	0.0337429	0.101229
								superpathway of S-adenosyl-L-methionine biosynthesis	CON - FMT1	1.66408	0.0960974	0.192195
								superpathway of S-adenosyl-L-methionine biosynthesis	FMT1 - FMT3	1.35804	0.174452	0.261677
								superpathway of S-adenosyl-L-methionine biosynthesis	FMT2 - FMT3	0.898983	0.368662	0.442394
								superpathway of S-adenosyl-L-methionine biosynthesis	FMT1 - FMT2	0.459055	0.646195	0.646195
								TCA cycle	CON - FMT3	-4.03586	5.44025e-05	0.000326415
								TCA cycle	CON - FMT2	-2.92648	0.00342825	0.0102847
								TCA cycle	FMT1 - FMT3	-2.50568	0.0122217	0.0244435
								TCA cycle	CON - FMT1	-1.53018	0.125971	0.188957
								TCA cycle	FMT1 - FMT2	-1.39629	0.162626	0.195152
								TCA cycle	FMT2 - FMT3	-1.10938	0.267265	0.267265

## Sheet: S8
Table S8: Gas production during in vitro fermentation of inulin and citrus pectin by donor microbiota (mL/g)
Group	ingredient	t2	t5	t8	t12	t16	t20	t24	t36	t48	t60
Broiler	Inulin	8.29823	29.544	50.7821	76.6363	98.3745	115.366	124.764	129.748	135.443	135.443
Broiler	Inulin	6.83008	30.9495	51.4856	76.845	98.9935	114.706	124.408	128.004	131.222	131.222
Broiler	Inulin	5.64275	25.5421	49.3409	74.993	96.7346	108.782	116.029	119.135	119.935	119.935
Broiler	Citrus pectin	13.0267	25.7877	29.5641	33.9322	59.5639	89.3959	115.171	152.067	154.215	154.215
Broiler	Citrus pectin	11.0385	23.418	28.5057	32.9268	60.0442	94.3608	115.623	142.788	146.82	146.82
Broiler	Citrus pectin	14.7511	27.6235	32.8818	38.0889	65.8925	100.406	124.01	150.848	151.572	151.572
Laying hen	Inulin	7.20844	39.2952	78.0065	98.722	105.973	111.879	115.96	115.96	115.96	115.96
Laying hen	Inulin	5.80161	37.6179	76.7085	97.6902	105.972	110.282	115.271	115.271	115.271	115.271
Laying hen	Inulin	8.60643	38.6601	78.0134	101.469	106.415	111.505	116.834	116.834	116.834	116.834
Laying hen	Citrus pectin	14.5805	29.7817	41.2148	65.4183	85.9772	107.97	126.33	136.466	136.466	136.466
Laying hen	Citrus pectin	12.7335	29.0949	41.6278	65.7316	87.6664	111.233	128.752	137.968	137.968	137.968
Laying hen	Citrus pectin	14.1597	30.502	41.1741	63.4627	86.5086	109.223	128.759	136.441	136.441	136.441
Broiler breeder	Inulin	4.15504	27.866	53.9033	91.7672	104.451	110.157	116.051	116.051	116.051	116.051
Broiler breeder	Inulin	6.2476	32.0714	61.7739	98.7109	110.496	115.622	122.761	122.761	122.761	122.761
Broiler breeder	Inulin	4.75993	30.7481	61.7489	98.6254	109.755	116.92	122.7	122.7	122.7	122.7
Broiler breeder	Citrus pectin	9.20739	24.9909	31.1554	54.0834	78.8476	103.047	117.124	117.124	117.124	117.124
Broiler breeder	Citrus pectin	5.98488	20.8514	26.7657	48.9706	74.6317	95.8897	111.466	111.466	111.466	111.466
Broiler breeder	Citrus pectin	7.99273	24.5761	29.4909	57.5025	81.8136	101.253	113.526	113.526	113.526	113.526

## Sheet: S9
Table S9: Groot model–derived gas production parameters during in vitro fermentation of inulin and citrus pectin by donor microbiota (mL/g)
Group	ingredient	t2	t5	t8	t12	t16	t20	t24	t36	t48	t60
Broiler	Inulin	3.69861	24.2487	52.049	82.2471	101.091	112.283	119.105	128.337	131.614	133.093
Broiler	Inulin	3.60422	24.7231	53.297	83.2824	101.165	111.406	117.481	125.445	128.176	129.381
Broiler	Inulin	2.47594	21.4666	50.311	80.3758	97.0067	105.781	110.635	116.454	118.238	118.968
Broiler	Citrus pectin	0.20928	3.37332	13.2597	37.8138	67.7073	93.6932	112.567	139.292	147.649	150.824
Broiler	Citrus pectin	0.197637	3.3741	13.585	38.9724	69.0057	93.993	111.381	134.725	141.638	144.191
Broiler	Citrus pectin	0.341657	4.92075	17.8998	46.4531	76.9407	100.859	117.141	139.176	145.998	148.63
Laying hen	Inulin	4.82287	40.5582	76.7375	99.2991	107.757	111.368	113.133	115.017	115.53	115.727
Laying hen	Inulin	4.27218	38.6472	75.3526	98.5499	107.165	110.792	112.544	114.383	114.874	115.058
Laying hen	Inulin	4.67148	40.4123	77.1925	100.133	108.672	112.292	114.052	115.916	116.419	116.61
Laying hen	Citrus pectin	2.53877	18.2386	42.4931	72.8001	93.9332	107.306	115.741	127.442	131.64	133.528
Laying hen	Citrus pectin	2.24568	17.4123	42.0815	73.6405	95.6494	109.409	117.96	129.544	133.569	135.338
Laying hen	Citrus pectin	2.32887	17.569	41.9071	72.7871	94.3274	107.856	116.31	127.862	131.922	133.722
Broiler breeder	Inulin	1.85836	23.4739	59.0816	90.2375	103.544	109.288	112.036	114.83	115.532	115.785
Broiler breeder	Inulin	2.73176	29.0158	66.4653	96.9016	109.843	115.563	118.375	121.344	122.132	122.427
Broiler breeder	Inulin	2.41353	27.7623	65.7825	97.043	110.143	115.824	118.57	121.408	122.14	122.408
Broiler breeder	Citrus pectin	0.827658	10.2817	31.3813	62.8668	84.8105	97.4355	104.542	112.834	115.191	116.09
Broiler breeder	Citrus pectin	0.457209	7.19579	25.2575	56.2811	79.3532	92.6027	99.8572	107.864	109.951	110.698
Broiler breeder	Citrus pectin	0.796674	10.4718	32.3685	64.112	85.1174	96.6688	102.962	110.055	111.996	112.721

## Sheet: S10
Table S10: Gas production during in vitro fermentation of inulin and citrus pectin by recipient gut microbiota (mL/g)
Group	ingredient	t2	t5	t8	t12	t16	t20	t24	t36	t48	t60
CON	Inulin	2.02944	25.8377	49.5044	72.471	79.5156	85.1234	86.1893	91.1946	94.2998	96.1536
CON	Inulin	4.84639	24.5281	43.9183	68.1833	74.6776	80.0258	82.3657	90.006	93.9216	96.3092
CON	Inulin	2.186	22.5978	43.6277	67.454	76.9191	84.5104	86.24	91.4771	92.7263	94.8883
CON	Citrus pectin	7.94007	11.3091	25.6222	35.1209	44.1899	66.959	68.9369	78.2471	84.7112	85.3866
CON	Citrus pectin	6.761	10.7993	17.6239	33.7499	39.3349	63.6974	66.7307	79.5859	85.3636	85.3636
CON	Citrus pectin	8.33184	11.8382	21.7461	32.5803	40.4341	70.3556	72.572	85.726	95.6998	95.6998
FMT1	Inulin	-0.109102	0.500806	62.4475	110.891	116.207	128.225	130.619	135.599	137.515	137.515
FMT1	Inulin	-5.14224	-5.6523	55.1497	102.015	107.715	119.018	122.754	128.358	129.076	129.555
FMT1	Inulin	1.65381	3.70251	61.2646	108.062	117.018	127.879	132.262	139.408	141.79	142.743
FMT1	Citrus pectin	5.19194	11.4423	38.4322	62.5236	74.1705	74.1705	77.6984	83.1111	84.3193	84.3193
FMT1	Citrus pectin	8.92083	14.4637	39.6197	65.0155	77.7506	77.7506	81.4233	87.5762	87.5762	88.2439
FMT1	Citrus pectin	4.60151	9.74512	35.8462	59.1679	72.1596	72.4951	76.6659	80.6449	83.5213	83.5213
FMT2	Inulin	1.37721	29.0786	69.2152	84.7306	89.2788	94.9761	96.4124	103.737	105.653	105.653
FMT2	Inulin	-2.80452	25.7711	61.1621	74.9028	78.9275	85.1084	87.0249	91.9601	94.3557	95.7932
FMT2	Inulin	-2.67351	21.0401	59.481	72.6836	79.0057	86.8377	89.6685	94.6224	96.0378	96.5096
FMT2	Citrus pectin	4.70095	29.4792	45.3817	70.6935	76.2515	81.8571	86.1325	91.6431	91.6431	95.9185
FMT2	Citrus pectin	4.95589	23.0998	41.0124	62.2359	74.6014	80.6883	83.0847	88.8361	89.3154	94.1082
FMT2	Citrus pectin	7.26463	32.639	50.6756	76.5359	82.4868	88.8216	91.7011	95.4443	96.6921	101.491
FMT3	Inulin	-2.34457	4.53004	41.3446	75.1735	90.9013	100.415	108.637	115.33	117.051	118.963
FMT3	Inulin	-4.6805	-0.0163397	46.7016	81.1743	99.5903	107.979	113.764	119.79	122.393	124.322
FMT3	Inulin	-2.07911	4.56915	43.279	75.8152	95.3812	105.714	111.072	120.066	121.501	121.501
FMT3	Citrus pectin	4.59777	27.7346	51.1657	62.8115	73.2579	86.0893	92.7674	93.2444	93.2444	93.2444
FMT3	Citrus pectin	5.55455	26.095	50.2478	62.1819	73.723	85.5046	99.2097	101.133	101.133	102.576
FMT3	Citrus pectin	4.56314	22.4253	46.6003	60.203	68.4212	81.3493	89.0388	89.0388	89.0388	89.0388

[truncated: 4 more sheets: S11, S12, S13, S14]
